# Supplementary material for: Who's the Boss? Assessing Convergent Validity of Aggression Based Dominance Measures in Male Laboratory Mice, Mus Musculus
Source: Front Vet Sci. 2021 Jul 9;8:695948. doi: 10.3389/fvets.2021.695948 (PMC8301077; doi:10.3389/fvets.2021.695948)
Supplement: Data Sheet 1 — Raw behavior data. [file Data_Sheet_1.XLSX]

## Sheet: AggressionData
Cage	Day	ActorID	RecipientID	Outcome	Behavior
N	2	4N	5N	1	Escalated
N	2	4N	5N	1	Escalated
N	2	5N	4N	1	Mediated
N	2	1N	3N	1	Mediated
N	2	4N	1N	1	Mediated
N	2	5N	4N	1	Mediated
N	2	4N	1N	1	Escalated
N	2	4N	5N	1	Escalated
N	2	4N	5N	1	Escalated
N	2	4N	5N	1	Mediated
N	2	4N	1N	1	Escalated
N	2	1N	4N	1	Mediated
N	2	4N	2N	1	Escalated
H	2	3H	1H	1	Mediated
H	2	1H	3H	1	Mediated
G	7	2G	1G	1	Mediated
G	7	2G	4G	1	Mediated
G	7	2G	4G	1	Escalated
G	7	2G	5G	1	Escalated
G	7	1G	4G	1	Mediated
G	7	2G	1G	1	Escalated
G	7	2G	1G	1	Mediated
G	7	2G	5G	1	Mediated
G	7	2G	4G	1	Mediated
G	7	2G	1G	1	Escalated
G	7	2G	1G	1	Escalated
G	7	2G	1G	1	Escalated
G	7	2G	1G	1	Escalated
G	7	2G	1G	1	Escalated
G	7	2G	1G	1	Escalated
G	7	2G	1G	1	Mediated
G	7	2G	1G	1	Mediated
G	7	2G	1G	1	Mediated
G	7	2G	1G	1	Escalated
E	7	4E	3E	1	Mediated
E	7	4E	5E	1	Mediated
E	7	4E	3E	1	Mediated
E	7	5E	3E	1	Mediated
E	7	3E	5E	1	Mediated
E	7	4E	3E	1	Mediated
E	7	4E	5E	1	Mediated
E	7	2E	1E	1	Mediated
R	2	1R	3R	1	Escalated
R	2	1R	3R	1	Escalated
R	2	1R	2R	1	Escalated
H	7	1H	3H	1	Escalated
H	7	1H	3H	1	Escalated
H	7	1H	2H	1	Mediated
H	7	1H	2H	1	Mediated
H	7	1H	2H	1	Mediated
H	7	1H	3H	1	Mediated
H	7	1H	2H	1	Escalated
H	7	1H	3H	1	Escalated
H	7	1H	2H	1	Escalated
H	7	1H	3H	1	Escalated
H	7	1H	3H	1	Mediated
H	7	1H	2H	1	Escalated
V	7	2V	5V	1	Escalated
V	7	2V	5V	1	Mediated
V	7	2V	5V	1	Mediated
V	7	2V	5V	1	Mediated
V	7	2V	4V	1	Mediated
V	7	2V	4V	1	Escalated
V	7	2V	4V	1	Escalated
V	7	2V	1V	1	Escalated
V	7	2V	1V	1	Mediated
V	7	2V	5V	1	Escalated
V	7	2V	4V	1	Mediated
V	7	2V	4V	1	Escalated
V	7	2V	1V	1	Escalated
L	7	3L	1L	1	Mediated
L	7	3L	5L	1	Escalated
L	7	3L	5L	1	Mediated
L	7	1L	3L	1	Mediated
L	7	3L	4L	1	Escalated
L	7	3L	4L	1	Escalated
L	7	2L	3L	1	Mediated
L	7	3L	5L	1	Escalated
L	7	3L	5L	1	Escalated
L	7	3L	4L	1	Escalated
L	7	3L	1L	1	Escalated
L	7	3L	2L	1	Escalated
L	7	3L	2L	1	Escalated
L	7	3L	1L	1	Escalated
L	7	3L	2L	1	Mediated
L	7	3L	2L	1	Mediated
L	7	2L	3L	1	Mediated
L	7	3L	1L	1	Mediated
L	7	3L	1L	1	Escalated
L	7	3L	1L	1	Escalated
L	7	3L	4L	1	Escalated
L	7	3L	5L	1	Escalated
L	7	3L	4L	1	Escalated
L	7	3L	5L	1	Escalated
L	7	3L	5L	1	Escalated
V	7	2V	3V	1	Escalated
V	7	2V	1V	1	Escalated
V	7	2V	5V	1	Escalated
V	7	2V	4V	1	Escalated
V	7	2V	5V	1	Escalated
V	7	2V	4V	1	Escalated
V	7	2V	4V	1	Escalated
V	7	2V	3V	1	Mediated
V	7	2V	4V	1	Escalated
V	7	2V	1V	1	Escalated
V	7	2V	1V	1	Escalated
V	7	2V	4V	1	Escalated
V	7	1V	2V	1	Mediated
V	7	2V	3V	1	Escalated
V	7	2V	3V	1	Mediated
V	7	3V	4V	1	Mediated
V	7	2V	4V	1	Escalated
V	7	2V	4V	1	Mediated
V	7	2V	5V	1	Escalated
V	7	2V	3V	1	Escalated
V	7	2V	1V	1	Escalated
V	7	2V	3V	1	Escalated
V	7	2V	5V	1	Escalated
V	7	2V	5V	1	Escalated
V	7	2V	3V	1	Escalated
V	7	2V	3V	1	Escalated
V	7	2V	1V	1	Escalated
V	7	2V	3V	1	Escalated
V	7	2V	5V	1	Mediated
V	7	2V	3V	1	Escalated
V	7	2V	3V	1	Escalated
V	7	2V	3V	1	Escalated
V	7	2V	5V	1	Escalated
V	7	2V	3V	1	Escalated
V	7	2V	5V	1	Mediated
V	7	2V	4V	1	Mediated
V	7	2V	4V	1	Escalated
V	7	2V	4V	1	Escalated
V	7	2V	4V	1	Escalated
V	7	2V	4V	1	Escalated
V	7	2V	4V	1	Escalated
V	7	2V	4V	1	Escalated
V	7	2V	5V	1	Escalated
V	7	2V	3V	1	Escalated
V	7	2V	5V	1	Mediated
V	7	2V	1V	1	Escalated
V	7	2V	1V	1	Escalated
X	7	1X	3X	1	Mediated
J	7	3J	4J	1	Mediated
J	7	2J	4J	1	Mediated
J	7	5J	3J	1	Mediated
J	7	5J	2J	1	Mediated
J	7	5J	4J	1	Mediated
J	7	4J	2J	1	Mediated
X	7	1X	2X	1	Mediated
X	7	3X	2X	1	Mediated
X	7	3X	1X	1	Escalated
X	7	3X	1X	1	Mediated
X	7	3X	1X	1	Mediated
X	7	3X	2X	1	Escalated
X	7	3X	1X	1	Mediated
X	7	3X	1X	1	Mediated
X	7	3X	1X	1	Mediated
X	7	3X	1X	1	Mediated
X	7	1X	2X	1	Mediated
J	7	5J	3J	1	Mediated
J	7	5J	2J	1	Mediated
J	7	5J	4J	1	Mediated
J	7	5J	4J	1	Mediated
J	7	5J	2J	1	Mediated
J	7	5J	1J	1	Mediated
J	7	5J	4J	1	Escalated
J	7	5J	4J	1	Mediated
J	7	4J	5J	1	Mediated
U	2	2U	1U	1	Mediated
U	2	2U	1U	1	Mediated
U	2	1U	3U	1	Escalated
U	2	1U	2U	1	Escalated
T	2	2T	5T	1	Escalated
T	2	2T	5T	1	Escalated
T	2	5T	4T	1	Mediated
T	2	3T	5T	1	Mediated
T	2	2T	1T	1	Mediated
T	2	5T	1T	1	Mediated
T	2	1T	3T	1	Mediated
T	2	1T	2T	1	Mediated
T	2	1T	5T	1	Escalated
T	2	2T	3T	1	Mediated
T	2	5T	2T	1	Mediated
T	2	1T	4T	1	Mediated
T	2	2T		1	Mediated
T	2	1T	2T	1	Escalated
T	2	1T	2T	1	Mediated
X	7	3X	1X	1	Mediated
X	7	1X	2X	1	Escalated
X	7	1X	3X	1	Mediated
X	7	3X	1X	1	Mediated
X	7	1X	2X	1	Mediated
X	7	1X	2X	1	Mediated
X	7	1X	2X	1	Mediated
X	7	3X	2X	1	Escalated
X	7	3X	1X	1	Escalated
X	7	3X	1X	1	Escalated
X	7	1X	2X	1	Mediated
X	7	3X	2X	1	Mediated
X	7	1X	2X	1	Escalated
X	7	1X	2X	1	Escalated
D	7	3D	1D	1	Mediated
D	7	3D	1D	1	Mediated
D	7	3D	2D	1	Mediated
D	7	3D	1D	1	Escalated
D	7	3D	2D	1	Escalated
D	7	3D	2D	1	Escalated
D	7	3D	2D	1	Mediated
D	7	3D	1D	1	Mediated
D	7	3D	1D	1	Escalated
D	7	3D	1D	1	Escalated
D	7	3D	1D	1	Mediated
N	7	4N	5N	1	Mediated
N	7	5N	2N	1	Escalated
N	7	4N	2N	1	Escalated
N	7	4N	5N	1	Escalated
X	7	3X	1X	1	Mediated
X	7	2X	3X	1	Mediated
X	7	3X	2X	1	Mediated
X	7	3X	2X	1	Escalated
J	7	5J	1J	1	Mediated
J	7	4J	2J	1	Mediated
J	7	2J	4J	1	Mediated
M	7	1M	3M	1	Mediated
M	7	1M	3M	1	Mediated
M	7	1M	2M	1	Mediated
M	7	1M	2M	1	Mediated
M	7	1M	2M	1	Mediated
M	7	1M	2M	1	Mediated
M	7	1M	3M	1	Mediated
M	7	1M	2M	1	Mediated
M	7	1M	3M	1	Mediated
M	7	1M	3M	1	Mediated
M	7	1M	3M	1	Mediated
M	7	1M	3M	1	Mediated
M	7	1M	2M	1	Mediated
M	7	1M	2M	1	Mediated
M	7	1M	2M	1	Mediated
M	7	1M	3M	1	Mediated
M	7	1M	3M	1	Mediated
M	7	1M	2M	1	Mediated
T	7	1T	5T	1	Escalated
T	7	1T	4T	1	Escalated
T	7	1T	5T	1	Escalated
T	7	1T	3T	1	Mediated
T	7	1T	3T	1	Escalated
T	7	1T	2T	1	Escalated
T	7	1T	4T	1	Mediated
T	7	1T	3T	1	Mediated
T	7	1T	2T	1	Escalated
T	7	1T	2T	1	Escalated
T	7	1T	2T	1	Mediated
T	7	1T	4T	1	Escalated
T	7	1T	4T	1	Escalated
T	7	1T	3T	1	Escalated
T	7	1T	2T	1	Mediated
T	7	1T	4T	1	Escalated
T	7	1T	3T	1	Escalated
T	7	1T	2T	1	Escalated
T	7	1T	2T	1	Mediated
T	7	1T	4T	1	Escalated
T	7	3T	5T	1	Mediated
T	7	3T	5T	1	Mediated
T	7	3T	5T	1	Mediated
T	7	1T	2T	1	Escalated
T	7	1T	4T	1	Escalated
T	7	1T	4T	1	Mediated
T	7	1T	5T	1	Mediated
T	7	5T	1T	1	Mediated
T	7	2T	5T	1	Mediated
T	7	1T	5T	1	Escalated
T	7	1T	4T	1	Escalated
T	7	1T	5T	1	Escalated
T	7	1T	4T	1	Mediated
T	7	1T	3T	1	Escalated
T	7	1T	3T	1	Mediated
T	7	1T	3T	1	Mediated
T	7	1T	3T	1	Escalated
T	7	1T	3T	1	Escalated
T	7	1T	3T	1	Escalated
T	7	1T	4T	1	Mediated
R	7	2R	3R	1	Escalated
R	7	1R	2R	1	Escalated
R	7	1R	2R	1	Escalated
R	7	1R	3R	1	Escalated
R	7	1R	2R	1	Escalated
R	7	1R	2R	1	Escalated
R	7	1R	2R	1	Escalated
R	7	1R	3R	1	Mediated
R	7	1R	2R	1	Escalated
R	7	2R	3R	1	Mediated
R	7	1R	2R	1	Escalated
R	7	1R	2R	1	Escalated
R	7	1R	2R	1	Escalated
R	7	1R	2R	1	Escalated
R	7	1R	2R	1	Escalated
R	7	1R	2R	1	Escalated
R	7	1R	2R	1	Escalated
R	7	1R	2R	1	Escalated
R	7	1R	2R	1	Escalated
R	7	1R	2R	1	Mediated
R	7	1R	2R	1	Escalated
R	7	3R	1R	1	Mediated
R	7	3R	2R	1	Mediated
R	7	1R	3R	1	Mediated
R	7	2R	3R	1	Escalated
R	7	1R	2R	1	Mediated
R	7	1R	2R	1	Escalated
R	7	1R	2R	1	Escalated
R	7	2R	3R	1	Escalated
R	7	2R	3R	1	Mediated
R	7	1R	3R	1	Escalated
R	7	1R	3R	1	Escalated
R	7	1R	2R	1	Mediated
R	7	2R	3R	1	Mediated
R	7	1R	3R	1	Mediated
N	7	4N	1N	1	Mediated
N	7	4N	5N	1	Mediated
N	7	4N	1N	1	Escalated
N	7	4N	1N	1	Escalated
N	7	4N	1N	1	Escalated
N	7	4N	1N	1	Escalated
N	7	4N	2N	1	Escalated
N	7	4N	1N	1	Escalated
N	7	4N	1N	1	Mediated
N	7	4N	1N	1	Mediated
N	7	1N	4N	1	Mediated
N	7	4N	2N	1	Escalated
N	7	4N	3N	1	Escalated
N	7	4N	5N	1	Escalated
N	7	4N	5N	1	Escalated
N	7	4N	5N	1	Escalated
W	7	4W	2W	1	Mediated
W	7	4W	2W	1	Mediated
W	7	4W	2W	1	Mediated
W	7	4W	2W	1	Mediated
W	7	4W	2W	1	Mediated
W	7	4W	2W	1	Mediated
W	7	2W	4W	1	Escalated
N	2	1N	4N	1	Mediated
N	2	4N	5N	1	Mediated
N	2	4N	3N	1	Mediated
N	2	4N	3N	1	Escalated
N	2	4N	1N	1	Escalated
N	2	1N	4N	1	Mediated
N	2	4N	3N	1	Mediated
N	2	2N	4N	1	Mediated
N	2	4N	5N	1	Mediated
N	2	4N	3N	1	Escalated
N	2	4N	1N	1	Mediated
N	2	4N	1N	1	Escalated
N	2	4N	5N	1	Mediated
N	2	4N	3N	1	Escalated
A	7	2A	5A	1	Mediated
W	7	2W	4W	1	Mediated
A	7	5A	2A	1	Mediated
A	7	2A	5A	1	Escalated
F	7	3F	2F	1	Mediated
F	7	3F	2F	1	Escalated
F	7	3F		1	Escalated
F	7	3F		1	Escalated
F	7	3F	2F	1	Mediated
F	7	3F	1F	1	Mediated
F	7	3F	1F	1	Mediated
F	7	3F	1F	1	Escalated
F	7	3F	1F	1	Mediated
F	7	3F	1F	1	Escalated
F	7	3F	1F	1	Mediated
F	7	3F	1F	1	Mediated
F	7	3F	2F	1	Escalated
F	7	1F	3F	1	Mediated
F	7	3F	1F	1	Escalated
F	7	1F	3F	1	Mediated
H	2	1H	2H	1	Mediated
H	2	1H	2H	1	Escalated
H	2	1H	3H	1	Mediated
H	2	1H	2H	1	Mediated
H	2	1H	2H	1	Mediated
H	2	1H	2H	1	Mediated
H	2	1H	2H	1	Mediated
H	2	1H	2H	1	Mediated
H	2	1H	2H	1	Mediated
H	2	1H	2H	1	Mediated
H	2	1H	3H	1	Mediated
H	2	1H	2H	1	Mediated
H	2	1H	2H	1	Mediated
H	2	1H	2H	1	Mediated
H	2	1H	2H	1	Mediated
S	2	2S	1S	1	Escalated
S	2	1S	2S	1	Escalated
S	2	2S	1S	1	Escalated
S	2	2S	1S	1	Escalated
S	2	2S	1S	1	Mediated
S	2	2S	1S	1	Mediated
S	2	2S	3S	1	Escalated
S	2	2S	1S	1	Mediated
S	2	1S	2S	1	Escalated
S	2	1S	2S	1	Escalated
S	2	2S	1S	1	Escalated
S	2	2S	1S	1	Mediated
S	2	1S	2S	1	Escalated
S	2	1S	2S	1	Mediated
S	2	2S	3S	1	Mediated
S	2	2S	1S	1	Mediated
S	2	1S	3S	1	Mediated
S	2	1S	3S	1	Escalated
S	2	1S	3S	1	Escalated
S	2	1S	3S	1	Mediated
S	2	1S	2S	1	Escalated
S	2	1S	2S	1	Mediated
S	2	1S	2S	1	Mediated
S	2	1S	3S	1	Mediated
S	2	1S	3S	1	Mediated
S	2	1S	3S	1	Escalated
S	2	1S	3S	1	Mediated
S	2	1S	2S	1	Escalated
S	2	1S	2S	1	Escalated
S	2	1S	2S	1	Escalated
S	2	1S	3S	1	Mediated
S	2	1S	2S	1	Escalated
S	2	1S	2S	1	Mediated
S	2	1S	3S	1	Mediated
S	2	1S	3S	1	Mediated
S	2	1S	2S	1	Mediated
S	2	1S	2S	1	Escalated
S	2	1S	2S	1	Escalated
S	2	1S	3S	1	Escalated
S	2	1S	2S	1	Mediated
S	2	1S	2S	1	Mediated
S	2	1S	3S	1	Escalated
S	2	1S	3S	1	Mediated
S	2	1S	3S	1	Mediated
S	2	1S	3S	1	Escalated
S	2	1S	3S	1	Mediated
S	2	1S	2S	1	Escalated
S	2	1S	2S	1	Escalated
S	2	1S	3S	1	Mediated
S	2	1S	3S	1	Escalated
S	2	1S	2S	1	Escalated
S	2	1S	3S	1	Mediated
S	2	1S	3S	1	Escalated
S	2	1S	3S	1	Mediated
S	2	1S	3S	1	Escalated
S	2	1S	3S	1	Escalated
S	2	1S	2S	1	Escalated
S	2	1S	3S	1	Mediated
S	2	1S	2S	1	Escalated
S	2	1S	2S	1	Escalated
S	2	1S	2S	1	Escalated
S	2	1S	2S	1	Escalated
S	2	1S	2S	1	Escalated
S	2	1S	2S	1	Escalated
S	2	1S	2S	1	Mediated
S	2	1S	3S	1	Mediated
S	2	1S	3S	1	Mediated
S	2	1S	3S	1	Mediated
S	2	1S	3S	1	Mediated
S	2	1S	2S	1	Mediated
S	2	1S	2S	1	Escalated
S	2	1S	3S	1	Escalated
S	2	1S	3S	1	Escalated
S	2	1S	2S	1	Mediated
S	2	1S	3S	1	Escalated
S	2	1S	3S	1	Escalated
S	2	1S	3S	1	Escalated
S	2	1S	2S	1	Mediated
S	2	1S	3S	1	Escalated
S	2	1S	2S	1	Escalated
S	2	1S	2S	1	Escalated
S	2	1S	2S	1	Mediated
S	2	1S	2S	1	Escalated
S	2	1S	3S	1	Mediated
S	2	2S	1S	1	Escalated
S	2	1S	3S	1	Escalated
S	2	1S	3S	1	Escalated
S	2	1S	2S	1	Escalated
S	2	1S	3S	1	Mediated
S	2	1S	3S	1	Escalated
S	2	1S	2S	1	Escalated
S	2	1S	2S	1	Mediated
S	2	1S	3S	1	Escalated
S	2	1S	2S	1	Escalated
S	2	2S	1S	1	Escalated
S	2	1S	2S	1	Mediated
S	2	1S	2S	1	Escalated
S	2	3S	1S	1	Mediated
S	2	1S	3S	1	Escalated
S	2	1S	3S	1	Escalated
S	2	1S	2S	1	Escalated
S	2	1S	3S	1	Escalated
S	2	1S	2S	1	Mediated
S	2	1S	2S	1	Mediated
S	2	1S	2S	1	Escalated
S	2	1S	2S	1	Escalated
S	2	1S	2S	1	Mediated
S	2	1S	2S	1	Mediated
S	2	1S	2S	1	Escalated
S	2	1S	2S	1	Escalated
S	2	1S	2S	1	Mediated
S	2	2S	1S	1	Mediated
S	2	1S	2S	1	Mediated
S	2	1S	2S	1	Escalated
S	2	1S	2S	1	Escalated
S	2	1S	2S	1	Mediated
S	2	1S	2S	1	Escalated
S	2	1S	2S	1	Escalated
S	2	1S	2S	1	Escalated
S	2	1S	2S	1	Escalated
S	2	1S	2S	1	Escalated
S	2	1S	2S	1	Escalated
S	2	1S	2S	1	Escalated
S	2	1S	2S	1	Mediated
S	2	1S	2S	1	Escalated
S	2	1S	2S	1	Escalated
S	2	1S	2S	1	Mediated
N	2	4N		1	Escalated
N	2	4N	2N	1	Escalated
N	2	4N	3N	1	Escalated
N	2	4N	1N	1	Mediated
N	2	1N	4N	1	Mediated
N	2	4N	5N	1	Escalated
N	2	4N	5N	1	Escalated
N	2	4N	2N	1	Escalated
N	2	4N	1N	1	Escalated
N	2	4N	3N	1	Mediated
N	2	4N	3N	1	Mediated
N	2	4N	3N	1	Mediated
N	2	4N	1N	1	Mediated
N	2	4N	1N	1	Mediated
N	2	4N	3N	1	Mediated
N	2	1N	4N	1	Mediated
N	2	4N	5N	1	Mediated
N	2	4N	3N	1	Mediated
N	2	4N	3N	1	Mediated
N	2	4N		1	Mediated
N	2	4N		1	Mediated
N	2	4N	2N	1	Mediated
N	2	4N	2N	1	Mediated
N	2	4N	2N	1	Mediated
N	2	4N	1N	1	Mediated
N	2	1N	4N	1	Escalated
N	2	1N	4N	1	Escalated
N	2	1N	4N	1	Escalated
N	2	4N	1N	1	Escalated
N	2	1N	4N	1	Escalated
N	2	4N	1N	1	Mediated
N	2	1N	4N	1	Mediated
N	2	4N	2N	1	Escalated
D	2	1D	2D	1	Escalated
D	2	1D	3D	1	Escalated
D	2	1D	3D	1	Mediated
D	2	1D	3D	1	Escalated
D	2	1D	3D	1	Mediated
D	2	1D	3D	1	Escalated
D	2	1D	3D	1	Escalated
D	2	3D	2D	1	Mediated
D	2	3D	2D	1	Mediated
D	2	3D	2D	1	Mediated
D	2	3D	2D	1	Mediated
D	2	3D	1D	1	Mediated
D	2	3D	1D	1	Mediated
D	2	3D	1D	1	Mediated
D	2	1D	3D	1	Mediated
D	2	3D	1D	1	Mediated
D	2	3D	1D	1	Mediated
D	2	3D	1D	1	Mediated
D	2	1D	3D	1	Mediated
D	2	3D	1D	1	Mediated
D	2	1D	2D	1	Mediated
D	2	1D	2D	1	Mediated
D	2	3D	1D	1	Mediated
D	2	1D	3D	1	Mediated
J	2	2J	5J	1	Mediated
J	2	5J	4J	1	Mediated
J	2	5J	3J	1	Mediated
J	2	5J	3J	1	Mediated
J	2	5J	1J	1	Mediated
J	2	5J	4J	1	Mediated
J	2	5J	1J	1	Mediated
J	2	5J	1J	1	Mediated
J	2	5J	1J	1	Mediated
J	2	5J	4J	1	Mediated
J	2	5J	3J	1	Mediated
J	2	5J	4J	1	Mediated
J	2	5J	4J	1	Mediated
J	2	5J	4J	1	Mediated
J	2	5J	2J	1	Mediated
J	2	5J	2J	1	Mediated
J	2	5J	1J	1	Mediated
J	2	5J	3J	1	Mediated
J	2	5J	3J	1	Mediated
J	2	5J	4J	1	Mediated
J	2	5J	2J	1	Mediated
J	2	2J	5J	1	Mediated
J	2	5J	1J	1	Mediated
J	2	5J	4J	1	Mediated
J	2	5J	4J	1	Mediated
J	2	5J	1J	1	Mediated
J	2	5J	2J	1	Mediated
J	2	5J	3J	1	Mediated
J	2	5J	2J	1	Mediated
J	2	5J	4J	1	Mediated
J	2	5J	4J	1	Mediated
J	2	2J	5J	1	Escalated
J	2	5J	1J	1	Escalated
J	2	5J	3J	1	Mediated
J	2	5J	3J	1	Mediated
J	2	5J	4J	1	Mediated
J	2	5J	3J	1	Mediated
J	2	5J	1J	1	Mediated
J	2	5J	2J	1	Mediated
J	2	5J	1J	1	Escalated
J	2	5J	4J	1	Escalated
J	2	5J	4J	1	Mediated
J	2	5J	4J	1	Escalated
J	2	5J	4J	1	Mediated
J	2	5J	4J	1	Mediated
J	2	5J	4J	1	Mediated
J	2	5J	2J	1	Escalated
J	2	5J	2J	1	Escalated
J	2	2J	5J	1	Mediated
J	2	5J	1J	1	Mediated
J	2	5J	3J	1	Escalated
J	2	5J	1J	1	Mediated
J	2	5J	3J	1	Mediated
J	2	5J	1J	1	Mediated
J	2	5J	4J	1	Mediated
X	2	3X	1X	1	Escalated
X	2	3X	1X	1	Escalated
X	2	3X	2X	1	Escalated
X	2	3X	1X	1	Escalated
X	2	3X	1X	1	Escalated
X	2	3X	1X	1	Mediated
X	2	3X	2X	1	Escalated
X	2	3X	2X	1	Escalated
X	2	3X	1X	1	Escalated
X	2	3X	2X	1	Escalated
X	2	3X	1X	1	Mediated
X	2	3X	2X	1	Escalated
X	2	3X	1X	1	Mediated
X	2	3X	2X	1	Mediated
X	2	3X	2X	1	Mediated
X	2	3X	1X	1	Mediated
X	2	3X	1X	1	Escalated
X	2	3X	2X	1	Escalated
X	2	3X	2X	1	Mediated
X	2	3X	2X	1	Escalated
X	2	3X	1X	1	Mediated
X	2	3X	1X	1	Mediated
X	2	3X	2X	1	Escalated
X	2	3X	1X	1	Mediated
X	2	3X	2X	1	Mediated
X	2	3X	2X	1	Mediated
X	2	3X	2X	1	Mediated
X	2	3X	2X	1	Mediated
X	2	3X	2X	1	Mediated
X	2	3X	1X	1	Escalated
X	2	3X	1X	1	Mediated
X	2	1X	2X	1	Mediated
X	2	3X	2X	1	Mediated
X	2	3X	2X	1	Mediated
X	2	3X	2X	1	Mediated
X	2	3X	1X	1	Mediated
X	2	3X	1X	1	Mediated
X	2	3X	1X	1	Mediated
X	2	3X	2X	1	Mediated
E	2	4E	5E	1	Mediated
E	2	4E	1E	1	Mediated
E	2	4E	5E	1	Mediated
E	2	4E	5E	1	Mediated
E	2	4E	5E	1	Mediated
R	7	1R	2R	1	Mediated
R	7	1R	2R	1	Mediated
R	7	1R	3R	1	Mediated
E	2	4E	2E	1	Mediated
E	2	4E	2E	1	Mediated
E	2	4E	3E	1	Mediated
E	2	4E	3E	1	Mediated
E	2	4E	1E	1	Mediated
E	2	4E	2E	1	Mediated
E	2	4E	3E	1	Mediated
R	7	2R	3R	1	Mediated
E	2	1E	3E	1	Mediated
E	2	4E	2E	1	Escalated
E	2	4E	1E	1	Escalated
E	2	5E	2E	1	Mediated
E	2	4E	1E	1	Mediated
E	2	4E	5E	1	Escalated
E	2	4E		1	Mediated
E	2	4E	2E	1	Escalated
E	2	4E	5E	1	Escalated
E	2	4E	5E	1	Mediated
E	2	4E	5E	1	Escalated
E	2	4E	2E	1	Escalated
E	2	4E	2E	1	Escalated
E	2	4E	2E	1	Mediated
E	2	4E	1E	1	Escalated
E	2	4E	1E	1	Escalated
E	2	3E	1E	1	Escalated
R	2	1R	2R	1	Mediated
R	2	1R	2R	1	Escalated
R	2	1R	2R	1	Mediated
R	2	2R	3R	1	Escalated
R	2	1R	3R	1	Mediated
R	2	1R	3R	1	Escalated
R	2	1R	2R	1	Mediated
R	2	1R	3R	1	Escalated
R	2	1R	2R	1	Escalated
R	2	1R	3R	1	Mediated
R	2	1R	2R	1	Escalated
R	2	1R	3R	1	Escalated
R	2	1R	2R	1	Mediated
R	2	1R	2R	1	Escalated
R	2	1R	2R	1	Escalated
R	2	1R	3R	1	Mediated
R	2	1R	3R	1	Escalated
R	2	1R	2R	1	Escalated
R	2	1R	3R	1	Mediated
R	2	1R	2R	1	Mediated
R	2	2R	1R	1	Mediated
R	2	1R	2R	1	Mediated
R	2	3R	1R	1	Escalated
R	2	1R	3R	1	Escalated
R	2	1R	3R	1	Mediated
R	2	1R	3R	1	Escalated
R	2	1R	3R	1	Mediated
R	2	1R	3R	1	Mediated
R	2	3R	1R	1	Mediated
R	2	1R	3R	1	Escalated
R	2	1R	3R	1	Escalated
R	2	1R	3R	1	Escalated
R	2	1R	3R	1	Escalated
R	2	1R	3R	1	Mediated
R	2	1R	3R	1	Escalated
R	2	1R	3R	1	Mediated
R	2	1R	3R	1	Mediated
R	2	1R	3R	1	Mediated
R	2	1R	2R	1	Escalated
R	2	1R	3R	1	Escalated
R	2	1R	2R	1	Mediated
R	2	1R	2R	1	Mediated
R	2	1R	2R	1	Mediated
R	2	1R	2R	1	Mediated
R	2	1R	3R	1	Mediated
R	2	1R	2R	1	Escalated
R	2	1R	2R	1	Escalated
R	2	1R	2R	1	Mediated
R	2	1R	2R	1	Escalated
R	2	1R	3R	1	Escalated
R	2	1R	2R	1	Mediated
R	2	2R	3R	1	Escalated
M	2	2M	1M	1	Escalated
M	2	1M	3M	1	Mediated
G	2	2G	1G	1	Mediated
G	2	2G	4G	1	Escalated
G	2	4G	2G	1	Escalated
G	2	2G	4G	1	Mediated
G	2	5G	3G	1	Mediated
G	2	2G	3G	1	Mediated
G	2	3G	1G	1	Escalated
G	2	3G	1G	1	Mediated
G	2	1G	2G	1	Mediated
G	2	2G	3G	1	Mediated
G	2	2G	3G	1	Mediated
G	2	2G	4G	1	Mediated
G	2	2G	3G	1	Escalated
G	2	2G	3G	1	Mediated
G	2	2G	3G	1	Mediated
G	2	2G	3G	1	Mediated
G	2	2G	3G	1	Escalated
G	2	2G	5G	1	Mediated
G	2	2G	5G	1	Escalated
G	2	5G	4G	1	Escalated
G	2	5G	2G	1	Mediated
G	2	1G	4G	1	Escalated
G	2	1G	4G	1	Escalated
G	2	1G	5G	1	Escalated
G	2	2G	5G	1	Mediated
G	2	3G	5G	1	Escalated
G	2	3G	5G	1	Escalated
G	2	3G	5G	1	Escalated
G	2	2G	3G	1	Mediated
G	2	2G	4G	1	Escalated
G	2	2G	1G	1	Mediated
G	2	2G	1G	1	Mediated
G	2	2G	4G	1	Mediated
G	2	3G	2G	1	Mediated
G	2	2G	3G	1	Mediated
G	2	2G	1G	1	Escalated
G	2	2G	5G	1	Mediated
G	2	2G	3G	1	Escalated
G	2	2G	5G	1	Mediated
G	2	2G	5G	1	Mediated
G	2	5G	2G	1	Escalated
G	2	2G	1G	1	Mediated
G	2	2G	3G	1	Mediated
G	2	2G	5G	1	Escalated
G	2	5G	2G	1	Mediated
G	2	2G	3G	1	Mediated
G	2	1G	2G	1	Escalated
G	2	2G	5G	1	Mediated
G	2	2G	4G	1	Escalated
G	2	2G	3G	1	Escalated
G	2	1G	2G	1	Escalated
G	2	2G	4G	1	Escalated
G	2	2G	5G	1	Escalated
G	2	2G	1G	1	Escalated
O	2	1O	3O	1	Escalated
O	2	3O	2O	1	Escalated
O	2	1O	2O	1	Escalated
O	2	1O	3O	1	Mediated
O	2	1O	3O	1	Mediated
O	2	1O	2O	1	Escalated
O	2	1O	3O	1	Escalated
O	2	1O	3O	1	Mediated
O	2	1O	3O	1	Mediated
O	2	3O	2O	1	Mediated
O	2	1O	3O	1	Escalated
O	2	1O	3O	1	Escalated
O	2	1O	2O	1	Escalated
O	2	1O	3O	1	Mediated
O	2	1O	2O	1	Mediated
O	2	1O	2O	1	Mediated
O	2	1O	2O	1	Mediated
O	2	1O	2O	1	Escalated
O	2	1O	3O	1	Escalated
O	2	1O	3O	1	Mediated
O	2	1O	3O	1	Mediated
O	2	1O	3O	1	Escalated
O	2	1O	3O	1	Mediated
O	2	3O	2O	1	Mediated
O	2	1O	3O	1	Mediated
O	2	1O	3O	1	Escalated
O	2	1O	3O	1	Escalated
O	2	1O	3O	1	Mediated
O	2	1O	3O	1	Mediated
O	2	2O	3O	1	Mediated
O	2	3O	2O	1	Escalated
O	2	3O	2O	1	Escalated
O	2	1O	3O	1	Escalated
O	2	1O	2O	1	Mediated
O	2	1O	2O	1	Escalated
O	2	1O	2O	1	Escalated
O	2	1O	3O	1	Escalated
V	2	1V	2V	1	Escalated
V	2	2V	5V	1	Mediated
V	2	1V	3V	1	Escalated
V	2	1V	2V	1	Escalated
V	2	2V	1V	1	Escalated
V	2	2V	5V	1	Mediated
V	2	3V	2V	1	Escalated
V	2	2V	5V	1	Mediated
V	2	2V	3V	1	Mediated
V	2	2V	4V	1	Escalated
V	2	2V	4V	1	Mediated
V	2	2V	5V	1	Escalated
V	2	1V	2V	1	Mediated
V	2	2V	3V	1	Escalated
V	2	2V	5V	1	Escalated
V	2	2V	5V	1	Mediated
V	2	2V	4V	1	Mediated
V	2	2V	4V	1	Escalated
V	2	2V	4V	1	Escalated
V	2	2V	5V	1	Escalated
V	2	2V	5V	1	Escalated
V	2	2V	4V	1	Mediated
V	2	2V	3V	1	Mediated
V	2	2V	1V	1	Escalated
V	2	2V	3V	1	Escalated
V	2	2V	3V	1	Escalated
V	2	2V	1V	1	Mediated
V	2	2V	1V	1	Mediated
V	2	2V	1V	1	Escalated
V	2	2V	1V	1	Escalated
V	2	2V	1V	1	Escalated
V	2	2V	1V	1	Mediated
V	2	2V	1V	1	Escalated
V	2	2V	3V	1	Escalated
V	2	2V	4V	1	Escalated
V	2	2V	1V	1	Escalated
V	2	2V	1V	1	Escalated
V	2	2V	1V	1	Escalated
V	2	2V	5V	1	Escalated
V	2	2V	5V	1	Escalated
V	2	2V	4V	1	Escalated
V	2	2V	4V	1	Escalated
V	2	2V		1	Escalated
V	2	2V	4V	1	Mediated
V	2	2V	5V	1	Mediated
V	2	2V	1V	1	Escalated
V	2	2V	3V	1	Mediated
V	2	2V	3V	1	Escalated
V	2	2V	3V	1	Escalated
V	2	2V	3V	1	Escalated
V	2	2V	3V	1	Mediated
V	2	2V	1V	1	Escalated
V	2	2V	1V	1	Escalated
V	2	2V	4V	1	Mediated
V	2	2V	3V	1	Escalated
V	2	2V	3V	1	Mediated
V	2	2V	1V	1	Mediated
V	2	2V		1	Mediated
V	2	2V	1V	1	Mediated
V	2	2V	4V	1	Escalated
V	2	2V		1	Escalated
V	2	2V	4V	1	Escalated
V	2	2V		1	Mediated
V	2	2V	1V	1	Escalated
V	2	2V	1V	1	Escalated
V	2	2V	1V	1	Escalated
V	2	2V	4V	1	Mediated
V	2	2V	3V	1	Mediated
V	2	2V	5V	1	Escalated
V	2	2V	4V	1	Escalated
V	2	2V	4V	1	Escalated
V	2	2V	1V	1	Escalated
V	2	2V	5V	1	Escalated
V	2	5V	2V	1	Mediated
V	2	1V	3V	1	Escalated
V	2	2V	4V	1	Escalated
V	2	2V	5V	1	Escalated
V	2	2V	5V	1	Mediated
V	2	2V	5V	1	Mediated
V	2	2V	5V	1	Escalated
V	2	2V	5V	1	Escalated
V	2	2V	3V	1	Escalated
V	2	3V	1V	1	Escalated
V	2	2V	4V	1	Escalated
V	2	2V	4V	1	Escalated
V	2	2V	4V	1	Escalated
V	2	2V	4V	1	Mediated
V	2	2V	4V	1	Escalated
V	2	2V	4V	1	Mediated
V	2	2V	5V	1	Escalated
V	2	2V	1V	1	Escalated
V	2	2V	1V	1	Escalated
V	2	2V	1V	1	Mediated
V	2	2V	1V	1	Mediated
V	2	2V	5V	1	Escalated
V	2	2V	5V	1	Escalated
V	2	2V	5V	1	Mediated
V	2	2V	3V	1	Mediated
V	2	2V	5V	1	Escalated
V	2	2V	4V	1	Escalated
V	2	2V	4V	1	Escalated
V	2	2V	5V	1	Escalated
V	2	2V	1V	1	Escalated
V	2	2V	1V	1	Escalated
V	2	2V	1V	1	Escalated
V	2	2V	3V	1	Mediated
V	2	2V	4V	1	Mediated
V	2	2V	3V	1	Escalated
V	2	2V	4V	1	Escalated
V	2	2V	5V	1	Mediated
V	2	2V	4V	1	Escalated
V	2	2V	3V	1	Mediated
V	2	2V	1V	1	Escalated
V	2	2V	3V	1	Mediated
V	2	2V	1V	1	Escalated
V	2	2V	3V	1	Escalated
V	2	2V	1V	1	Escalated
V	2	2V	5V	1	Escalated
V	2	2V	5V	1	Escalated
V	2	2V	4V	1	Escalated
V	2	4V	1V	1	Mediated
V	2	1V	4V	1	Escalated
V	2	1V	4V	1	Escalated
V	2	4V	1V	1	Mediated
V	2	4V	3V	1	Mediated
V	2	4V	5V	1	Mediated
V	2	2V	4V	1	Mediated
V	2	2V	4V	1	Mediated
V	2	2V	4V	1	Mediated
V	2	2V	4V	1	Mediated
V	2	2V	5V	1	Mediated
V	2	2V	5V	1	Mediated
V	2	2V	5V	1	Mediated
V	2	2V	5V	1	Mediated
V	2	2V	3V	1	Mediated
V	2	3V	2V	1	Mediated
V	2	2V	5V	1	Mediated
V	2	2V	5V	1	Mediated
V	2	2V	3V	1	Mediated
Q	2	5Q	4Q	1	Escalated
Q	2	2Q	5Q	1	Escalated
Q	2	3Q	5Q	1	Escalated
Q	2	3Q	5Q	1	Escalated
Q	2	5Q	3Q	1	Mediated
Q	2	5Q	2Q	1	Escalated
Q	2	5Q	4Q	1	Escalated
Q	2	5Q	2Q	1	Mediated
Q	2	5Q	1Q	1	Mediated
Q	2	5Q	3Q	1	Mediated
Q	2	5Q	1Q	1	Escalated
Q	2	5Q	1Q	1	Mediated
Q	2	5Q	2Q	1	Escalated
Q	2	3Q	4Q	1	Escalated
Q	2	5Q	4Q	1	Escalated
Q	2	5Q	1Q	1	Escalated
Q	2	5Q	1Q	1	Escalated
Q	2	5Q	1Q	1	Escalated
Q	2	5Q	1Q	1	Mediated
Q	2	5Q	3Q	1	Escalated
Q	2	5Q	2Q	1	Mediated
Q	2	5Q	2Q	1	Mediated
Q	2	5Q	2Q	1	Mediated
Q	2	5Q	3Q	1	Escalated
Q	2	5Q	2Q	1	Escalated
F	2	3F	1F	1	Mediated
F	2	3F	1F	1	Escalated
F	2	3F	1F	1	Escalated
F	2	3F	1F	1	Mediated
F	2	3F	1F	1	Escalated
F	2	3F	2F	1	Mediated
F	2	3F	2F	1	Escalated
F	2	3F	2F	1	Escalated
F	2	3F	1F	1	Escalated
F	2	3F	1F	1	Escalated
F	2	3F	1F	1	Escalated
F	2	2F	1F	1	Escalated
F	2	3F	2F	1	Escalated
F	2	3F	1F	1	Escalated
F	2	3F	2F	1	Escalated
F	2	3F	1F	1	Mediated
F	2	3F	2F	1	Mediated
F	2	3F	2F	1	Mediated
F	2	3F	2F	1	Mediated
F	2	3F	2F	1	Mediated
F	2	3F	1F	1	Mediated
F	2	3F	2F	1	Mediated
F	2	3F	1F	1	Mediated
F	2	3F	1F	1	Mediated
F	2	3F	1F	1	Mediated
F	2	2F	1F	1	Escalated
F	2	2F	1F	1	Mediated
F	2	3F	1F	1	Mediated
F	2	3F	2F	1	Mediated
F	2	3F	2F	1	Escalated
F	2	3F	2F	1	Mediated
P	2	5P	3P	1	Mediated
P	2	5P	4P	1	Escalated
P	2	2P	4P	1	Escalated
P	2	5P	2P	1	Mediated
P	2	2P	5P	1	Mediated
P	2	2P	5P	1	Escalated
P	2	2P	5P	1	Escalated
P	2	4P	2P	1	Mediated
P	2	3P	4P	1	Mediated
P	2	5P	4P	1	Escalated
P	2	5P	4P	1	Escalated
P	2	5P	3P	1	Mediated
P	2	5P	4P	1	Escalated
L	2	1L	4L	1	Mediated
L	2	3L	5L	1	Escalated
L	2	3L	5L	1	Escalated
L	2	3L	4L	1	Escalated
L	2	3L	5L	1	Escalated
L	2	1L	3L	1	Mediated
L	2	1L	2L	1	Escalated
L	2	1L	3L	1	Escalated
L	2	1L	3L	1	Escalated
L	2	1L	3L	1	Escalated
L	2	1L	3L	1	Escalated
L	2	2L	1L	1	Escalated
L	2	1L	3L	1	Mediated
L	2	1L	3L	1	Escalated
L	2	1L	2L	1	Escalated
L	2	1L	3L	1	Escalated
L	2	1L	4L	1	Escalated
L	2	1L	3L	1	Mediated
L	2	1L	3L	1	Mediated
L	2	1L	2L	1	Escalated
L	2	1L	5L	1	Mediated
L	2	1L		1	Escalated
L	2	1L	3L	1	Escalated
L	2	1L	4L	1	Mediated
L	2	1L	4L	1	Escalated
L	2	1L	5L	1	Mediated
L	2	1L	5L	1	Escalated
L	2	1L	4L	1	Escalated
L	2	1L	4L	1	Escalated
L	2	1L	2L	1	Escalated
L	2	1L	2L	1	Escalated
L	2	1L	3L	1	Mediated
L	2	1L	3L	1	Escalated
L	2	1L	4L	1	Escalated
L	2	1L	4L	1	Escalated
L	2	1L	4L	1	Escalated
L	2	1L	4L	1	Escalated
L	2	1L	3L	1	Escalated
L	2	1L	5L	1	Mediated
L	2	1L	5L	1	Escalated
L	2	1L	2L	1	Mediated
L	2	1L	4L	1	Mediated
L	2	1L	4L	1	Escalated
L	2	1L	4L	1	Mediated
L	2	1L	2L	1	Escalated
L	2	1L	2L	1	Escalated
L	2	1L	3L	1	Escalated
L	2	1L	3L	1	Escalated
L	2	1L	3L	1	Mediated
L	2	1L	3L	1	Escalated
L	2	1L	3L	1	Escalated
L	2	1L	4L	1	Mediated
L	2	1L	2L	1	Escalated
L	2	1L	3L	1	Escalated
L	2	1L	4L	1	Escalated
L	2	1L	3L	1	Escalated
L	2	4L	3L	1	Mediated
L	2	1L	4L	1	Escalated
L	2	1L	4L	1	Escalated
L	2	1L	2L	1	Escalated
L	2	1L	4L	1	Escalated
L	2	1L	5L	1	Mediated
L	2	1L	4L	1	Escalated
L	2	1L	2L	1	Escalated
L	2	1L	2L	1	Mediated
L	2	1L	5L	1	Mediated
L	2	1L	5L	1	Mediated
L	2	3L	1L	1	Mediated
L	2	1L	5L	1	Mediated
L	2	1L	5L	1	Mediated
L	2	3L	2L	1	Mediated
L	2	3L	5L	1	Mediated
L	2	2L	3L	1	Mediated
L	2	3L	2L	1	Mediated
L	2	3L	1L	1	Mediated
L	2	3L	5L	1	Mediated
L	2	3L	2L	1	Mediated
L	2	3L	5L	1	Mediated
L	2	1L	4L	1	Mediated
L	2	1L	2L	1	Mediated
L	2	3L	1L	1	Mediated
W	2	2W	4W	1	Mediated
W	2	4W	2W	1	Mediated
W	2	1W	5W	1	Mediated
W	2	4W	2W	1	Mediated
W	2	2W	1W	1	Mediated
W	2	1W	2W	1	Mediated
W	2	4W	2W	1	Escalated
W	2	4W	5W	1	Mediated
W	2	4W	5W	1	Mediated
W	2	4W	1W	1	Mediated
W	2	4W	2W	1	Mediated
W	2	4W	3W	1	Mediated
W	2	5W	3W	1	Escalated
W	2	4W	3W	1	Escalated
W	2	2W	1W	1	Escalated
W	2	1W	5W	1	Mediated
W	2	3W	5W	1	Mediated
W	2	3W	5W	1	Escalated
W	2	3W	5W	1	Escalated
W	2	3W	5W	1	Escalated
W	2	4W	2W	1	Escalated
W	2	4W	1W	1	Escalated
W	2	4W	1W	1	Mediated
W	2	4W	1W	1	Escalated
W	2	4W	2W	1	Escalated
U	2	1U	2U	1	Escalated
U	2	1U	3U	1	Escalated
T	2	1T	2T	1	Mediated
T	2	1T	4T	1	Mediated
T	2	1T	5T	1	Escalated
T	2	1T	4T	1	Mediated
T	2	5T	4T	1	Escalated
T	2	1T	5T	1	Mediated
T	2	1T	2T	1	Mediated
T	2	1T	4T	1	Escalated
T	2	1T	4T	1	Mediated
T	2	1T	2T	1	Escalated
T	2	1T	4T	1	Escalated
T	2	1T	3T	1	Escalated
T	2	1T	3T	1	Escalated
T	2	1T	3T	1	Escalated
T	2	1T	5T	1	Escalated
T	2	1T	5T	1	Escalated
T	2	1T	2T	1	Escalated
T	2	1T	5T	1	Escalated
T	2	1T	2T	1	Escalated
T	2	1T	3T	1	Escalated
T	2	1T	5T	1	Mediated
T	2	1T	4T	1	Escalated
T	2	1T	4T	1	Escalated
T	2	1T	5T	1	Escalated
T	2	1T	5T	1	Escalated
T	2	1T	5T	1	Mediated
T	2	1T	5T	1	Escalated
T	2	1T	3T	1	Mediated
T	2	1T	3T	1	Escalated
T	2	1T	4T	1	Mediated
T	2	1T	2T	1	Mediated
T	2	1T	2T	1	Mediated
T	2	1T	2T	1	Escalated
T	2	1T	5T	1	Escalated
T	2	1T	2T	1	Escalated
T	2	1T	5T	1	Escalated
T	2	1T		1	Escalated
T	2	1T	3T	1	Escalated
T	2	1T	2T	1	Escalated
T	2	1T	5T	1	Escalated
T	2	1T	2T	1	Escalated
T	2	1T	4T	1	Escalated
T	2	1T	2T	1	Escalated
T	2	3T	5T	1	Escalated
T	2	1T	2T	1	Mediated
T	2	1T	2T	1	Mediated
T	2	1T	2T	1	Mediated
T	2	1T	2T	1	Escalated
T	2	1T	3T	1	Mediated
T	2	1T	4T	1	Mediated
T	2	1T	5T	1	Escalated
T	2	1T	2T	1	Escalated
T	2	1T	4T	1	Escalated
T	2	1T	2T	1	Mediated
T	2	1T	4T	1	Escalated
T	2	1T	4T	1	Escalated
T	2	3T	4T	1	Escalated
T	2	3T	2T	1	Escalated
T	2	3T	5T	1	Escalated
T	2	1T	4T	1	Escalated
O	7	2O	1O	1	Escalated
O	7	3O	1O	1	Escalated
O	7	3O	2O	1	Mediated
O	7	1O	2O	1	Escalated
O	7	1O	2O	1	Mediated
O	7	1O	2O	1	Mediated
O	7	1O	2O	1	Mediated
O	7	1O	3O	1	Mediated
O	7	1O	2O	1	Mediated
O	7	2O	3O	1	Escalated
O	7	2O	3O	1	Mediated
O	7	1O	3O	1	Escalated
O	7	1O	3O	1	Escalated
O	7	1O	2O	1	Mediated
O	7	1O	3O	1	Escalated
O	7	1O	3O	1	Escalated
O	7	1O	3O	1	Escalated
O	7	1O	3O	1	Escalated
O	7	1O	2O	1	Mediated
O	7	1O	2O	1	Mediated
O	7	1O	3O	1	Escalated
O	7	1O	3O	1	Escalated
O	7	1O	3O	1	Escalated
O	7	2O	3O	1	Escalated
O	7	3O	2O	1	Mediated
O	7	1O	2O	1	Mediated
O	7	3O	2O	1	Mediated
O	7	2O	3O	1	Mediated
O	7	2O	3O	1	Mediated
O	7	1O	3O	1	Mediated
O	7	1O	3O	1	Mediated
O	7	1O	3O	1	Mediated
O	7	1O	2O	1	Mediated
O	7	1O	2O	1	Escalated
O	7	1O	3O	1	Escalated
O	7	1O	3O	1	Escalated
O	7	1O	3O	1	Mediated
O	7	2O	3O	1	Mediated
O	7	2O	3O	1	Mediated
O	7	2O	3O	1	Mediated
O	7	3O	2O	1	Mediated
O	7	2O	3O	1	Escalated
E	7	4E	3E	1	Escalated
E	7	4E	3E	1	Escalated
E	7	4E	3E	1	Mediated
E	7	3E	4E	1	Mediated
E	7	3E	4E	1	Mediated
E	7	4E	2E	1	Escalated
E	7	4E	2E	1	Mediated
E	7	4E	2E	1	Mediated
E	7	4E	2E	1	Mediated
E	7	4E	1E	1	Mediated
R	7	2R	3R	1	Mediated
R	7	1R	2R	1	Mediated
R	7	1R	3R	1	Escalated
R	7	1R	3R	1	Escalated
R	7	1R	3R	1	Escalated
R	7	2R	3R	1	Mediated
R	7	2R	1R	1	Mediated
R	7	1R	2R	1	Escalated
R	7	1R	2R	1	Escalated
R	7	1R	2R	1	Escalated
R	7	1R	2R	1	Escalated
R	7	2R	1R	1	Escalated
R	7	1R	2R	1	Mediated
R	7	1R	2R	1	Escalated
R	7	1R	2R	1	Escalated
R	7	1R	3R	1	Mediated
R	7	1R	3R	1	Mediated
R	7	1R	2R	1	Mediated
L	7	3L	2L	1	Mediated
L	7	3L	1L	1	Escalated
L	7	3L	5L	1	Escalated
L	7	5L	3L	1	Mediated
L	7	3L	1L	1	Escalated
L	7	3L	1L	1	Escalated
L	7	3L	2L	1	Escalated
L	7	3L	2L	1	Mediated
L	7	3L	1L	1	Mediated
L	7	3L	5L	1	Escalated
L	7	3L	5L	1	Escalated
L	7	3L	2L	1	Mediated
L	7	3L	1L	1	Escalated
L	7	3L	1L	1	Mediated
L	7	3L	1L	1	Escalated
L	7	3L	4L	1	Escalated
L	7	3L	4L	1	Escalated
L	7	3L	5L	1	Escalated
L	7	3L	2L	1	Escalated
L	7	2L	3L	1	Escalated
L	7	3L	1L	1	Escalated
L	7	3L	2L	1	Mediated
E	7	4E	2E	1	Escalated
E	7	4E	3E	1	Escalated
E	7	4E	3E	1	Mediated
L	7	3L	2L	1	Escalated
L	7	3L	1L	1	Mediated
L	7	1L	3L	1	Escalated
L	7	3L	5L	1	Escalated
L	7	3L	1L	1	Mediated
L	7	3L	1L	1	Escalated
L	7	3L	5L	1	Escalated
L	7	3L	4L	1	Mediated
L	7	3L	4L	1	Mediated
L	7	3L	1L	1	Mediated
L	7	3L	4L	1	Escalated
L	7	2L	3L	1	Escalated
L	7	5L	3L	1	Mediated
L	7	3L	5L	1	Escalated
L	7	3L	1L	1	Mediated
G	7	3G	2G	1	Escalated
G	7	3G	2G	1	Mediated
G	7	3G		1	Escalated
G	7	3G	2G	1	Mediated
G	7	2G	3G	1	Escalated
G	7	3G		1	Escalated
G	7	2G	3G	1	Escalated
G	7	3G	2G	1	Escalated
G	7	3G		1	Mediated
L	7	5L	2L	1	Escalated
L	7	3L	2L	1	Escalated
L	7	3L	1L	1	Escalated
L	7	3L	1L	1	Escalated
L	7	4L	5L	1	Escalated
L	7	3L	4L	1	Escalated
L	7	5L	1L	1	Escalated
G	7	2G	1G	1	Mediated
G	7	2G	1G	1	Escalated
G	7	2G	1G	1	Escalated
L	7	3L	1L	1	Mediated
L	7	3L	4L	1	Escalated
L	7	3L	5L	1	Escalated
L	7	3L	4L	1	Escalated
L	7	5L	2L	1	Escalated
L	7	5L	2L	1	Escalated
L	7	5L	2L	1	Mediated
L	7	5L	2L	1	Mediated
L	7	3L	5L	1	Mediated
L	7	3L	1L	1	Escalated
L	7	3L	4L	1	Escalated
L	7	3L	2L	1	Mediated
L	7	3L	4L	1	Mediated
L	7	5L	1L	1	Mediated
L	7	3L	5L	1	Mediated
L	7	3L	5L	1	Escalated
L	7	1L	4L	1	Escalated
L	7	2L	3L	1	Escalated
L	7	3L	2L	1	Escalated
L	7	3L	1L	1	Mediated
L	7	3L	1L	1	Escalated
L	7	3L	1L	1	Mediated
G	7	2G	1G	1	Escalated
G	7	2G	1G	1	Escalated
G	7	2G	1G	1	Escalated
G	7	2G	4G	1	Mediated
G	7	2G	1G	1	Mediated
G	7	2G	1G	1	Escalated
G	7	2G	1G	1	Escalated
G	7	2G	1G	1	Mediated
G	7	2G	1G	1	Mediated
G	7	2G	1G	1	Mediated
G	7	2G	3G	1	Mediated
G	7	2G	4G	1	Mediated
G	7	2G	3G	1	Mediated
A	7	2A	3A	1	Mediated
A	7	2A	5A	1	Mediated
A	7	2A	5A	1	Mediated
A	7	2A	5A	1	Mediated
A	7	2A	4A	1	Mediated
A	7	2A	5A	1	Mediated
A	7	2A	5A	1	Mediated
F	7	3F	1F	1	Mediated
F	7	3F	1F	1	Mediated
F	7	3F	1F	1	Mediated
F	7	3F	2F	1	Mediated
W	7	2W	4W	1	Mediated
W	7	2W	4W	1	Mediated
W	7	2W	4W	1	Mediated
W	7	4W	2W	1	Mediated
W	7	4W	1W	1	Mediated
W	7	4W	5W	1	Mediated
W	7	4W	1W	1	Mediated
W	7	4W	5W	1	Mediated
W	7	4W	1W	1	Mediated
W	7	4W	3W	1	Mediated
W	7	4W	2W	1	Escalated
W	7	4W	5W	1	Escalated
W	7	4W	5W	1	Escalated
W	7	4W	1W	1	Escalated
W	7	4W	3W	1	Mediated
W	7	4W	3W	1	Escalated
W	7	4W	5W	1	Escalated
W	7	4W	3W	1	Escalated
W	7	4W	1W	1	Mediated
W	7	4W	3W	1	Escalated
W	7	4W	1W	1	Mediated
W	7	2W	4W	1	Mediated
W	7	4W	3W	1	Mediated
W	7	4W	2W	1	Mediated
W	7	4W	5W	1	Escalated
W	7	3W	1W	1	Escalated
W	7	4W	3W	1	Escalated
W	7	4W	2W	1	Escalated
W	7	2W	5W	1	Mediated
W	7	5W	2W	1	Escalated
D	7	3D	1D	1	Mediated
D	7	3D	1D	1	Mediated
D	7	3D	1D	1	Escalated
N	7	4N	2N	1	Mediated
N	7	4N	2N	1	Escalated
N	7	4N	2N	1	Escalated
N	7	4N	2N	1	Escalated
N	7	4N	2N	1	Escalated
N	7	4N	1N	1	Escalated
N	7	4N	1N	1	Mediated
N	7	4N	5N	1	Escalated
N	7	4N	1N	1	Escalated
N	7	1N	3N	1	Escalated
N	7	4N	5N	1	Mediated
N	7	4N	3N	1	Mediated
N	7	4N	1N	1	Escalated
N	7	4N	2N	1	Escalated
N	7	4N	1N	1	Mediated
N	7	4N	1N	1	Mediated
N	7	4N	5N	1	Mediated
N	7	4N	5N	1	Mediated
N	7	4N	3N	1	Mediated
N	7	4N	2N	1	Mediated
N	7	4N	2N	1	Mediated
N	7	4N	1N	1	Mediated
N	7	4N	1N	1	Mediated
N	7	4N	5N	1	Mediated
N	7	4N	5N	1	Mediated
N	7	4N	5N	1	Mediated
N	7	4N	5N	1	Mediated
N	7	4N	5N	1	Mediated
N	7	4N	5N	1	Mediated
N	7	4N	1N	1	Mediated
N	7	2N	4N	1	Mediated
N	7	4N	5N	1	Mediated
U	7	3U	2U	1	Mediated
U	7	3U	1U	1	Mediated
U	7	3U	1U	1	Mediated
U	7	3U	1U	1	Mediated
U	7	3U	1U	1	Mediated
U	7	3U	1U	1	Mediated
U	7	3U	1U	1	Mediated
U	7	3U	1U	1	Mediated
U	7	3U	1U	1	Mediated
U	7	3U	1U	1	Mediated
U	7	3U	2U	1	Mediated
U	7	3U	2U	1	Mediated
U	7	3U	1U	1	Escalated
U	7	3U	1U	1	Mediated
U	7	3U	1U	1	Escalated
U	7	3U	2U	1	Mediated
U	7	3U	2U	1	Mediated
U	7	3U	1U	1	Mediated
U	7	3U	1U	1	Escalated
U	7	3U	1U	1	Mediated
U	7	3U	1U	1	Escalated
U	7	3U	1U	1	Mediated
Q	7	5Q	4Q	1	Mediated
Q	7	5Q	4Q	1	Escalated
Q	7	5Q	4Q	1	Mediated
Q	7	5Q	3Q	1	Mediated
Q	7	3Q	4Q	1	Mediated
Q	7	5Q	4Q	1	Mediated
Q	7	5Q	4Q	1	Mediated
Q	7	5Q	4Q	1	Escalated
Q	7	5Q	2Q	1	Escalated
Q	7	5Q	2Q	1	Mediated
Q	7	5Q	3Q	1	Escalated
Q	7	5Q	3Q	1	Escalated
Q	7	5Q	3Q	1	Mediated
Q	7	5Q	3Q	1	Mediated
Q	7	5Q	2Q	1	Mediated
Q	7	5Q	3Q	1	Mediated
Q	7	5Q	1Q	1	Escalated
Q	7	5Q	1Q	1
Q	7	5Q	4Q	1
Q	7	5Q	1Q	1
Q	7	5Q	1Q	1
Q	7	5Q	1Q	1
Q	7	5Q	1Q	1
Q	7	5Q	1Q	1
Q	7	5Q	1Q	1
Q	7	4Q	1Q	1
Q	7	4Q	1Q	1
Q	7	4Q	5Q	1
Q	7	5Q	4Q	1
Q	7	5Q	4Q	1
Q	7	5Q	4Q	1
Q	7	4Q	5Q	1
Q	7	5Q	4Q	1
Q	7	5Q	4Q	1
Q	7	4Q	2Q	1
P	7	1P	3P	1
P	7	4P	2P	1

## Sheet: SubmissionData
Cage	Day	ActorID	RecipientID	Outcome	Behavior
N	2	5N	4N	0	Submissive
N	2	5N	4N	0	Submissive
N	2	2N	4N	0	Submissive
N	2	2N	4N	0	Submissive
N	2	5N	4N	0	Submissive
N	2	3N	4N	0	Submissive
N	2	2N	4N	0	Submissive
N	2	3N	1N	0	Submissive
N	2	2N	1N	0	Submissive
N	2	5N	1N	0	Submissive
N	2	5N	3N	0	Submissive
N	2	1N	4N	0	Submissive
N	2	3N	4N	0	Submissive
N	2	5N	4N	0	Submissive
N	2	2N	4N	0	Submissive
N	2	5N	4N	0	Submissive
N	2	5N	4N	0	Submissive
N	2	5N	4N	0	Submissive
N	2	1N	4N	0	Submissive
N	2	1N	4N	0	Submissive
N	2	1N	4N	0	Submissive
N	2	1N	4N	0	Submissive
N	2	2N	4N	0	Submissive
H	2	3H	1H	0	Submissive
H	2	2H	1H	0	Submissive
G	7	1G	2G	0	Submissive
G	7	1G		0	Submissive
G	7	4G	2G	0	Submissive
G	7	5G	2G	0	Submissive
G	7	3G	2G	0	Submissive
G	7	1G	2G	0	Submissive
G	7	4G	2G	0	Submissive
G	7	5G	2G	0	Submissive
G	7	4G	1G	0	Submissive
G	7	1G	2G	0	Submissive
G	7	3G	2G	0	Submissive
G	7	4G	2G	0	Submissive
G	7	5G	2G	0	Submissive
G	7	1G	2G	0	Submissive
G	7	3G	2G	0	Submissive
G	7	4G	2G	0	Submissive
G	7	5G	2G	0	Submissive
G	7	4G	2G	0	Submissive
G	7	3G	2G	0	Submissive
G	7	1G	2G	0	Submissive
G	7	5G	2G	0	Submissive
G	7	3G	2G	0	Submissive
G	7	4G	2G	0	Submissive
G	7	5G	2G	0	Submissive
G	7	1G	2G	0	Submissive
G	7	3G	2G	0	Submissive
G	7	4G	2G	0	Submissive
G	7	5G	2G	0	Submissive
G	7	1G	2G	0	Submissive
G	7	1G	2G	0	Submissive
G	7	1G	2G	0	Submissive
G	7	1G	2G	0	Submissive
G	7	3G	2G	0	Submissive
G	7	4G	2G	0	Submissive
G	7	5G	2G	0	Submissive
G	7	1G	2G	0	Submissive
G	7	1G	2G	0	Submissive
G	7	1G	2G	0	Submissive
E	7	3E	4E	0	Submissive
E	7	3E	4E	0	Submissive
E	7	5E	4E	0	Submissive
E	7	3E	4E	0	Submissive
E	7	3E	5E	0	Submissive
E	7	3E	4E	0	Submissive
E	7	1E	4E	0	Submissive
E	7	5E	4E	0	Submissive
E	7	1E	2E	0	Submissive
E	7	1E	2E	0	Submissive
R	2	2R		0	Submissive
R	2	3R	1R	0	Submissive
R	2	2R	1R	0	Submissive
R	2	3R	1R	0	Submissive
R	2	2R		0	Submissive
R	2	2R	1R	0	Submissive
H	7	3H	1H	0	Submissive
H	7	3H	1H	0	Submissive
H	7	2H		0	Submissive
H	7	3H	1H	0	Submissive
H	7	2H	1H	0	Submissive
H	7	2H	1H	0	Submissive
H	7	3H		0	Submissive
H	7	2H	1H	0	Submissive
H	7	3H	1H	0	Submissive
H	7	2H	1H	0	Submissive
H	7	3H	1H	0	Submissive
H	7	2H	1H	0	Submissive
H	7	2H	1H	0	Submissive
H	7	2H	1H	0	Submissive
H	7	2H	1H	0	Submissive
H	7	3H	1H	0	Submissive
H	7	3H	1H	0	Submissive
H	7	3H	1H	0	Submissive
H	7	3H	1H	0	Submissive
H	7	3H	1H	0	Submissive
H	7	2H	1H	0	Submissive
V	7	4V	5V	0	Submissive
V	7	5V	2V	0	Submissive
V	7	5V	2V	0	Submissive
V	7	5V	2V	0	Submissive
V	7	5V	2V	0	Submissive
V	7	5V	2V	0	Submissive
V	7	5V	2V	0	Submissive
V	7	4V	2V	0	Submissive
V	7	1V	2V	0	Submissive
V	7	1V	5V	0	Submissive
V	7	1V	2V	0	Submissive
V	7	4V	2V	0	Submissive
V	7	4V	2V	0	Submissive
V	7	1V		0	Submissive
V	7	1V	2V	0	Submissive
V	7	1V	2V	0	Submissive
V	7	3V	2V	0	Submissive
V	7	4V		0	Submissive
V	7	5V	2V	0	Submissive
V	7	4V		0	Submissive
V	7	4V	2V	0	Submissive
V	7	1V	2V	0	Submissive
V	7	4V	2V	0	Submissive
V	7	4V	2V	0	Submissive
V	7	5V		0	Submissive
V	7	1V	2V	0	Submissive
V	7	3V		0	Submissive
V	7	4V		0	Submissive
V	7	5V		0	Submissive
L	7	1L	3L	0	Submissive
L	7	5L	3L	0	Submissive
L	7	5L	3L	0	Submissive
L	7	1L		0	Submissive
L	7	3L	1L	0	Submissive
L	7	4L	3L	0	Submissive
L	7	2L		0	Submissive
L	7	4L	3L	0	Submissive
L	7	2L	4L	0	Submissive
L	7	2L	3L	0	Submissive
L	7	3L	2L	0	Submissive
L	7	5L	3L	0	Submissive
L	7	5L	3L	0	Submissive
L	7	4L		0	Submissive
L	7	4L	3L	0	Submissive
L	7	1L	3L	0	Submissive
L	7	2L		0	Submissive
L	7	2L	3L	0	Submissive
L	7	1L		0	Submissive
L	7	2L	3L	0	Submissive
L	7	1L	3L	0	Submissive
L	7	2L	3L	0	Submissive
L	7	2L	3L	0	Submissive
L	7	1L		0	Submissive
L	7	1L	3L	0	Submissive
L	7	1L	3L	0	Submissive
L	7	1L	3L	0	Submissive
L	7	1L	3L	0	Submissive
L	7	5L		0	Submissive
L	7	4L	3L	0	Submissive
L	7	5L		0	Submissive
L	7	5L	3L	0	Submissive
L	7	1L		0	Submissive
L	7	4L	3L	0	Submissive
L	7	5L	3L	0	Submissive
L	7	5L	3L	0	Submissive
L	7	1L		0	Submissive
V	7	3V	2V	0	Submissive
V	7	3V	2V	0	Submissive
V	7	5V	2V	0	Submissive
V	7	4V	2V	0	Submissive
V	7	5V	2V	0	Submissive
V	7	1V		0	Submissive
V	7	3V		0	Submissive
V	7	4V		0	Submissive
V	7	4V	2V	0	Submissive
V	7	1V		0	Submissive
V	7	3V		0	Submissive
V	7	5V		0	Submissive
V	7	4V	2V	0	Submissive
V	7	1V		0	Submissive
V	7	3V		0	Submissive
V	7	5V		0	Submissive
V	7	4V	2V	0	Submissive
V	7	3V	2V	0	Submissive
V	7	4V	2V	0	Submissive
V	7	1V		0	Submissive
V	7	1V	2V	0	Submissive
V	7	4V		0	Submissive
V	7	1V	2V	0	Submissive
V	7	4V	2V	0	Submissive
V	7	3V	2V	0	Submissive
V	7	1V		0	Submissive
V	7	4V		0	Submissive
V	7	5V		0	Submissive
V	7	3V	2V	0	Submissive
V	7	1V	5V	0	Submissive
V	7	4V	3V	0	Submissive
V	7	4V	2V	0	Submissive
V	7	3V	2V	0	Submissive
V	7	4V	2V	0	Submissive
V	7	5V	2V	0	Submissive
V	7	4V		0	Submissive
V	7	5V	2V	0	Submissive
V	7	5V		0	Submissive
V	7	5V	2V	0	Submissive
V	7	3V	2V	0	Submissive
V	7	5V		0	Submissive
V	7	1V		0	Submissive
V	7	1V	2V	0	Submissive
V	7	5V		0	Submissive
V	7	3V		0	Submissive
V	7	3V	2V	0	Submissive
V	7	1V		0	Submissive
V	7	4V		0	Submissive
V	7	5V		0	Submissive
V	7	1V	2V	0	Submissive
V	7	1V	2V	0	Submissive
V	7	4V	2V	0	Submissive
V	7	3V	5V	0	Submissive
V	7	1V	2V	0	Submissive
V	7	5V	2V	0	Submissive
V	7	1V		0	Submissive
V	7	3V		0	Submissive
V	7	4V		0	Submissive
V	7	5V	2V	0	Submissive
V	7	3V	2V	0	Submissive
V	7	1V		0	Submissive
V	7	4V		0	Submissive
V	7	3V	2V	0	Submissive
V	7	1V	2V	0	Submissive
V	7	3V	2V	0	Submissive
V	7	5V		0	Submissive
V	7	5V	2V	0	Submissive
V	7	3V		0	Submissive
V	7	3V	2V	0	Submissive
V	7	3V	2V	0	Submissive
V	7	5V	2V	0	Submissive
V	7	3V	2V	0	Submissive
V	7	5V	2V	0	Submissive
V	7	3V		0	Submissive
V	7	5V	2V	0	Submissive
V	7	3V	2V	0	Submissive
V	7	1V		0	Submissive
V	7	4V		0	Submissive
V	7	5V		0	Submissive
V	7	5V	2V	0	Submissive
V	7	4V	2V	0	Submissive
V	7	4V	2V	0	Submissive
V	7	4V	2V	0	Submissive
V	7	4V	2V	0	Submissive
V	7	1V		0	Submissive
V	7	3V		0	Submissive
V	7	5V		0	Submissive
V	7	4V	2V	0	Submissive
V	7	4V	2V	0	Submissive
V	7	4V	2V	0	Submissive
V	7	4V	2V	0	Submissive
V	7	4V	2V	0	Submissive
V	7	5V	2V	0	Submissive
V	7	5V	2V	0	Submissive
V	7	1V		0	Submissive
V	7	3V		0	Submissive
V	7	4V		0	Submissive
V	7	3V	2V	0	Submissive
V	7	1V		0	Submissive
V	7	4V		0	Submissive
V	7	5V		0	Submissive
V	7	5V	2V	0	Submissive
V	7	5V	2V	0	Submissive
V	7	3V	2V	0	Submissive
V	7	5V	2V	0	Submissive
V	7	1V	2V	0	Submissive
V	7	4V		0	Submissive
V	7	3V	2V	0	Submissive
V	7	4V	2V	0	Submissive
V	7	5V	4V	0	Submissive
V	7	1V	2V	0	Submissive
V	7	3V		0	Submissive
X	7	2X	3X	0	Submissive
X	7	2X	3X	0	Submissive
X	7	3X	2X	0	Submissive
X	7	3X	1X	0	Submissive
X	7	1X	3X	0	Submissive
J	7	1J	4J	0	Submissive
J	7	2J	5J	0	Submissive
J	7	2J	5J	0	Submissive
J	7	1J	5J	0	Submissive
J	7	5J	1J	0	Submissive
J	7	1J	2J	0	Submissive
J	7	5J	1J	0	Submissive
J	7	4J	3J	0	Submissive
J	7	4J	1J	0	Submissive
J	7	3J	5J	0	Submissive
J	7	3J	5J	0	Submissive
J	7	4J	1J	0	Submissive
J	7	5J	2J	0	Submissive
J	7	4J	1J	0	Submissive
J	7	2J	5J	0	Submissive
J	7	3J	5J	0	Submissive
J	7	4J	5J	0	Submissive
J	7	4J	5J	0	Submissive
J	7	2J	5J	0	Submissive
J	7	4J	2J	0	Submissive
J	7	4J	2J	0	Submissive
J	7	2J	4J	0	Submissive
J	7	2J	5J	0	Submissive
J	7	3J	2J	0	Submissive
J	7	5J	2J	0	Submissive
V	7	4V		0	Submissive
V	7	5V		0	Submissive
X	7	3X	1X	0	Submissive
X	7	2X	3X	0	Submissive
X	7	2X	3X	0	Submissive
X	7	2X	3X	0	Submissive
X	7	2X	3X	0	Submissive
X	7	2X	1X	0	Submissive
X	7	1X	3X	0	Submissive
X	7	1X	3X	0	Submissive
X	7	1X	3X	0	Submissive
X	7	1X	3X	0	Submissive
X	7	3X	1X	0	Submissive
X	7	2X	3X	0	Submissive
X	7	2X	1X	0	Submissive
X	7	1X	3X	0	Submissive
X	7	1X	3X	0	Submissive
X	7	1X	3X	0	Submissive
J	7	3J	5J	0	Submissive
J	7	2J	5J	0	Submissive
J	7	3J	1J	0	Submissive
J	7	4J	5J	0	Submissive
J	7	4J	5J	0	Submissive
J	7	4J	5J	0	Submissive
J	7	2J	5J	0	Submissive
J	7	1J	5J	0	Submissive
J	7	4J	5J	0	Submissive
J	7	2J	5J	0	Submissive
J	7	1J	5J	0	Submissive
U	2	2U	1U	0	Submissive
U	2	2U	1U	0	Submissive
U	2	2U	1U	0	Submissive
U	2	1U	2U	0	Submissive
U	2	3U	1U	0	Submissive
U	2	3U	1U	0	Submissive
U	2	2U	1U	0	Submissive
U	2	2U	1U	0	Submissive
U	2	2U	1U	0	Submissive
T	2	5T	2T	0	Submissive
T	2	5T	2T	0	Submissive
T	2	4T	5T	0	Submissive
T	2	3T	1T	0	Submissive
T	2	5T	3T	0	Submissive
T	2	5T	3T	0	Submissive
T	2	2T	1T	0	Submissive
T	2	2T	1T	0	Submissive
T	2	4T	1T	0	Submissive
T	2	5T	1T	0	Submissive
T	2	5T	1T	0	Submissive
T	2	4T	1T	0	Submissive
T	2	3T	1T	0	Submissive
T	2	2T	3T	0	Submissive
T	2	5T	1T	0	Submissive
T	2	2T	1T	0	Submissive
T	2	3T	5T	0	Submissive
T	2	5T	1T	0	Submissive
T	2	5T	1T	0	Submissive
T	2	2T		0	Submissive
T	2	3T		0	Submissive
T	2	4T		0	Submissive
T	2	5T	1T	0	Submissive
T	2	3T	2T	0	Submissive
T	2	5T	1T	0	Submissive
T	2	4T	1T	0	Submissive
T	2	2T	5T	0	Submissive
T	2	4T	1T	0	Submissive
T	2	2T	1T	0	Submissive
T	2	5T	1T	0	Submissive
T	2	4T	2T	0	Submissive
T	2	2T	1T	0	Submissive
T	2	5T	1T	0	Submissive
T	2	3T	1T	0	Submissive
T	2	3T	2T	0	Submissive
T	2	2T	1T	0	Submissive
T	2	4T	1T	0	Submissive
T	2	2T	1T	0	Submissive
T	2	3T	2T	0	Submissive
T	2	2T	1T	0	Submissive
T	2	2T	1T	0	Submissive
X	7	1X	3X	0	Submissive
X	7	1X	3X	0	Submissive
X	7	1X	3X	0	Submissive
X	7	2X		0	Submissive
X	7	2X	3X	0	Submissive
X	7	1X	3X	0	Submissive
X	7	2X	1X	0	Submissive
X	7	3X	1X	0	Submissive
X	7	1X	3X	0	Submissive
X	7	1X	3X	0	Submissive
X	7	2X	1X	0	Submissive
X	7	1X	3X	0	Submissive
X	7	1X	2X	0	Submissive
X	7	2X	1X	0	Submissive
X	7	2X	1X	0	Submissive
X	7	2X	1X	0	Submissive
X	7	2X	3X	0	Submissive
X	7	1X	2X	0	Submissive
X	7	1X	3X	0	Submissive
X	7	2X	1X	0	Submissive
X	7	2X	3X	0	Submissive
X	7	2X	1X	0	Submissive
X	7	2X	1X	0	Submissive
X	7	2X	1X	0	Submissive
X	7	2X	1X	0	Submissive
J	7	5J	3J	0	Submissive
J	7	1J	2J	0	Submissive
D	7	1D	3D	0	Submissive
D	7	1D	3D	0	Submissive
D	7	1D	3D	0	Submissive
D	7	2D	3D	0	Submissive
D	7	1D	3D	0	Submissive
D	7	2D	3D	0	Submissive
D	7	2D	3D	0	Submissive
D	7	2D	3D	0	Submissive
D	7	1D	3D	0	Submissive
D	7	1D	3D	0	Submissive
D	7	1D	3D	0	Submissive
D	7	1D	3D	0	Submissive
D	7	2D	3D	0	Submissive
D	7	1D	3D	0	Submissive
D	7	2D	3D	0	Submissive
N	7	1N	4N	0	Submissive
N	7	2N	4N	0	Submissive
N	7	3N	4N	0	Submissive
N	7	5N	4N	0	Submissive
N	7	3N	4N	0	Submissive
N	7	2N	4N	0	Submissive
N	7	1N	4N	0	Submissive
N	7	2N	4N	0	Submissive
N	7	5N	4N	0	Submissive
N	7	1N	4N	0	Submissive
X	7	1X	3X	0	Submissive
X	7	1X	3X	0	Submissive
X	7	1X	3X	0	Submissive
X	7	1X	3X	0	Submissive
X	7	1X	3X	0	Submissive
X	7	2X	3X	0	Submissive
X	7	2X	3X	0	Submissive
J	7	5J	2J	0	Submissive
J	7	4J	5J	0	Submissive
J	7	4J	5J	0	Submissive
J	7	3J	1J	0	Submissive
J	7	4J	2J	0	Submissive
J	7	3J	1J	0	Submissive
J	7	1J	5J	0	Submissive
M	7	3M	1M	0	Submissive
M	7	3M	1M	0	Submissive
M	7	2M	1M	0	Submissive
M	7	2M	1M	0	Submissive
M	7	2M	1M	0	Submissive
M	7	3M	1M	0	Submissive
M	7	2M	1M	0	Submissive
M	7	3M	1M	0	Submissive
M	7	3M	1M	0	Submissive
M	7	3M	1M	0	Submissive
M	7	2M	1M	0	Submissive
M	7	3M	2M	0	Submissive
M	7	2M	1M	0	Submissive
M	7	2M	1M	0	Submissive
M	7	3M	1M	0	Submissive
M	7	3M	1M	0	Submissive
M	7	2M	1M	0	Submissive
E	2	2E	4E	0	Submissive
E	2	3E	4E	0	Submissive
T	7	5T	1T	0	Submissive
T	7	2T	1T	0	Submissive
T	7	4T	1T	0	Submissive
T	7	5T	4T	0	Submissive
T	7	5T	1T	0	Submissive
T	7	3T	5T	0	Submissive
T	7	5T	1T	0	Submissive
T	7	4T	1T	0	Submissive
T	7	2T		0	Submissive
T	7	5T		0	Submissive
T	7	5T	1T	0	Submissive
T	7	4T	1T	0	Submissive
T	7	3T	1T	0	Submissive
T	7	5T	1T	0	Submissive
T	7	3T	1T	0	Submissive
T	7	3T	1T	0	Submissive
T	7	3T	1T	0	Submissive
T	7	2T	1T	0	Submissive
T	7	4T		0	Submissive
T	7	5T		0	Submissive
T	7	4T	1T	0	Submissive
T	7	3T	1T	0	Submissive
T	7	2T		0	Submissive
T	7	2T	1T	0	Submissive
T	7	3T		0	Submissive
T	7	2T	1T	0	Submissive
T	7	2T	1T	0	Submissive
T	7	4T	1T	0	Submissive
T	7	4T	1T	0	Submissive
T	7	4T	1T	0	Submissive
T	7	3T	1T	0	Submissive
T	7	5T		0	Submissive
T	7	2T	1T	0	Submissive
T	7	4T	1T	0	Submissive
T	7	2T		0	Submissive
T	7	3T		0	Submissive
T	7	5T		0	Submissive
T	7	3T	1T	0	Submissive
T	7	3T	1T	0	Submissive
T	7	2T		0	Submissive
T	7	2T	1T	0	Submissive
T	7	3T		0	Submissive
T	7	5T		0	Submissive
T	7	2T	1T	0	Submissive
T	7	2T	1T	0	Submissive
T	7	3T		0	Submissive
T	7	4T		0	Submissive
T	7	5T		0	Submissive
T	7	2T	1T	0	Submissive
T	7	4T	1T	0	Submissive
T	7	2T		0	Submissive
T	7	2T	3T	0	Submissive
T	7	2T	1T	0	Submissive
T	7	2T	1T	0	Submissive
T	7	3T		0	Submissive
T	7	4T		0	Submissive
T	7	5T		0	Submissive
T	7	3T	1T	0	Submissive
T	7	2T		0	Submissive
T	7	2T	1T	0	Submissive
T	7	4T	1T	0	Submissive
T	7	4T	1T	0	Submissive
T	7	2T	5T	0	Submissive
T	7	5T	1T	0	Submissive
T	7	4T	1T	0	Submissive
T	7	2T	1T	0	Submissive
T	7	4T	5T	0	Submissive
T	7	2T	1T	0	Submissive
T	7	5T	1T	0	Submissive
T	7	2T	1T	0	Submissive
T	7	3T		0	Submissive
T	7	4T		0	Submissive
T	7	4T	1T	0	Submissive
T	7	3T	1T	0	Submissive
T	7	3T	1T	0	Submissive
T	7	3T	1T	0	Submissive
T	7	3T	1T	0	Submissive
T	7	3T	1T	0	Submissive
T	7	3T	1T	0	Submissive
T	7	5T		0	Submissive
T	7	3T	1T	0	Submissive
T	7	3T	1T	0	Submissive
T	7	2T		0	Submissive
T	7	3T	1T	0	Submissive
T	7	4T		0	Submissive
T	7	2T		0	Submissive
T	7	3T	1T	0	Submissive
T	7	4T	1T	0	Submissive
R	7	2R	1R	0	Submissive
R	7	2R	1R	0	Submissive
R	7	2R	1R	0	Submissive
R	7	3R	1R	0	Submissive
R	7	2R	1R	0	Submissive
R	7	2R	1R	0	Submissive
R	7	2R	1R	0	Submissive
R	7	3R	1R	0	Submissive
R	7	3R	1R	0	Submissive
R	7	2R	1R	0	Submissive
R	7	2R	1R	0	Submissive
R	7	2R	1R	0	Submissive
R	7	2R	1R	0	Submissive
R	7	3R	2R	0	Submissive
R	7	2R	1R	0	Submissive
R	7	3R	1R	0	Submissive
R	7	2R	1R	0	Submissive
R	7	2R	1R	0	Submissive
R	7	2R	1R	0	Submissive
R	7	2R	1R	0	Submissive
R	7	2R	1R	0	Submissive
R	7	2R	1R	0	Submissive
R	7	2R	1R	0	Submissive
R	7	2R	1R	0	Submissive
R	7	2R	1R	0	Submissive
R	7	2R	1R	0	Submissive
R	7	2R		0	Submissive
R	7	3R		0	Submissive
R	7	2R	1R	0	Submissive
R	7	2R	1R	0	Submissive
R	7	2R	1R	0	Submissive
R	7	2R	1R	0	Submissive
R	7	3R	2R	0	Submissive
R	7	2R	1R	0	Submissive
R	7	2R	1R	0	Submissive
R	7	1R	3R	0	Submissive
R	7	3R	1R	0	Submissive
R	7	2R	1R	0	Submissive
R	7	3R	1R	0	Submissive
R	7	3R	1R	0	Submissive
R	7	3R	2R	0	Submissive
R	7	3R	1R	0	Submissive
R	7	3R	1R	0	Submissive
R	7	2R	1R	0	Submissive
R	7	2R	1R	0	Submissive
R	7	2R	1R	0	Submissive
R	7	3R		0	Submissive
R	7	2R	1R	0	Submissive
R	7	2R	1R	0	Submissive
R	7	2R	1R	0	Submissive
R	7	2R	1R	0	Submissive
R	7	3R		0	Submissive
R	7	3R	2R	0	Submissive
R	7	3R	2R	0	Submissive
R	7	3R	1R	0	Submissive
R	7	2R	1R	0	Submissive
R	7	3R	1R	0	Submissive
R	7	2R	1R	0	Submissive
R	7	3R	2R	0	Submissive
R	7	3R	1R	0	Submissive
R	7	3R	1R	0	Submissive
R	7	2R		0	Submissive
R	7	2R	1R	0	Submissive
R	7	2R	1R	0	Submissive
R	7	2R	3R	0	Submissive
R	7	3R	1R	0	Submissive
R	7	3R	2R	0	Submissive
R	7	3R	1R	0	Submissive
R	7	3R	1R	0	Submissive
R	7	2R		0	Submissive
R	7	3R	2R	0	Submissive
R	7	1R	3R	0	Submissive
R	7	3R	1R	0	Submissive
N	7	1N	4N	0	Submissive
N	7	5N	4N	0	Submissive
N	7	3N	4N	0	Submissive
N	7	1N	4N	0	Submissive
N	7	2N	4N	0	Submissive
N	7	3N	4N	0	Submissive
N	7	5N	4N	0	Submissive
N	7	1N	4N	0	Submissive
N	7	1N	4N	0	Submissive
N	7	2N	4N	0	Submissive
N	7	3N	4N	0	Submissive
N	7	5N	4N	0	Submissive
N	7	1N	4N	0	Submissive
N	7	2N	4N	0	Submissive
N	7	1N	4N	0	Submissive
N	7	1N	4N	0	Submissive
N	7	3N	4N	0	Submissive
N	7	2N	4N	0	Submissive
N	7	1N	4N	0	Submissive
N	7	2N	1N	0	Submissive
N	7	2N	4N	0	Submissive
N	7	1N	4N	0	Submissive
N	7	5N	4N	0	Submissive
N	7	3N	4N	0	Submissive
N	7	2N	4N	0	Submissive
N	7	3N	4N	0	Submissive
N	7	5N	4N	0	Submissive
N	7	2N	4N	0	Submissive
N	7	3N	4N	0	Submissive
N	7	1N	4N	0	Submissive
N	7	5N	4N	0	Submissive
N	7	5N	4N	0	Submissive
N	7	3N	1N	0	Submissive
W	7	2W	4W	0	Submissive
W	7	2W	4W	0	Submissive
W	7	2W	4W	0	Submissive
W	7	2W	4W	0	Submissive
W	7	3W		0	Submissive
W	7	5W		0	Submissive
W	7	2W	4W	0	Submissive
W	7	1W	4W	0	Submissive
W	7	3W	2W	0	Submissive
W	7	3W	1W	0	Submissive
W	7	2W	4W	0	Submissive
W	7	2W	4W	0	Submissive
W	7	2W	4W	0	Submissive
W	7	2W	3W	0	Submissive
W	7	2W	3W	0	Submissive
W	7	5W	1W	0	Submissive
W	7	4W	2W	0	Submissive
W	7	4W	2W	0	Submissive
N	2	2N	4N	0	Submissive
N	2	2N	4N	0	Submissive
N	2	2N	4N	0	Submissive
N	2	1N		0	Submissive
N	2	3N	4N	0	Submissive
N	2	2N		0	Submissive
N	2	1N		0	Submissive
N	2	3N	4N	0	Submissive
N	2	3N	4N	0	Submissive
N	2	3N	4N	0	Submissive
N	2	1N	4N	0	Submissive
N	2	3N	4N	0	Submissive
N	2	5N	4N	0	Submissive
N	2	2N	4N	0	Submissive
N	2	1N	4N	0	Submissive
N	2	5N	4N	0	Submissive
N	2	1N	4N	0	Submissive
N	2	3N		0	Submissive
N	2	2N	4N	0	Submissive
N	2	3N	4N	0	Submissive
N	2	2N	4N	0	Submissive
N	2	5N	4N	0	Submissive
N	2	5N	4N	0	Submissive
N	2	3N	4N	0	Submissive
N	2	2N	4N	0	Submissive
N	2	1N	4N	0	Submissive
N	2	5N	4N	0	Submissive
N	2	3N	4N	0	Submissive
N	2	1N	4N	0	Submissive
N	2	3N	4N	0	Submissive
N	2	3N	4N	0	Submissive
N	2	5N	4N	0	Submissive
A	7	5A	2A	0	Submissive
A	7	3A	2A	0	Submissive
A	7	4A	2A	0	Submissive
A	7	1A	2A	0	Submissive
A	7	5A	2A	0	Submissive
W	7	2W	3W	0	Submissive
A	7	5A	2A	0	Submissive
H	2	3H	2H	0	Submissive
H	2	1H	2H	0	Submissive
H	2	3H	2H	0	Submissive
H	2	3H	2H	0	Submissive
H	2	2H	1H	0	Submissive
H	2	3H		0	Submissive
H	2	2H	1H	0	Submissive
H	2	3H	1H	0	Submissive
H	2	2H	1H	0	Submissive
H	2	2H	1H	0	Submissive
H	2	2H	1H	0	Submissive
H	2	3H		0	Submissive
H	2	2H	1H	0	Submissive
H	2	2H	1H	0	Submissive
H	2	3H	1H	0	Submissive
H	2	2H	1H	0	Submissive
H	2	3H		0	Submissive
H	2	2H	1H	0	Submissive
H	2	3H	1H	0	Submissive
H	2	3H	1H	0	Submissive
H	2	2H	1H	0	Submissive
H	2	3H	1H	0	Submissive
H	2	3H	1H	0	Submissive
H	2	1H	3H	0	Submissive
H	2	2H	3H	0	Submissive
H	2	3H	1H	0	Submissive
H	2	2H	1H	0	Submissive
H	2	3H		0	Submissive
H	2	2H	1H	0	Submissive
H	2	3H	1H	0	Submissive
H	2	2H	1H	0	Submissive
H	2	3H	1H	0	Submissive
S	2	1S	2S	0	Submissive
S	2	2S	3S	0	Submissive
S	2	3S	2S	0	Submissive
S	2	3S	1S	0	Submissive
S	2	3S	2S	0	Submissive
S	2	3S	2S	0	Submissive
S	2	1S	3S	0	Submissive
S	2	1S	2S	0	Submissive
S	2	1S	2S	0	Submissive
S	2	2S	1S	0	Submissive
S	2	1S	2S	0	Submissive
S	2	1S	3S	0	Submissive
S	2	1S	2S	0	Submissive
S	2	3S	2S	0	Submissive
S	2	3S	2S	0	Submissive
S	2	1S	3S	0	Submissive
S	2	1S	2S	0	Submissive
S	2	2S	1S	0	Submissive
S	2	2S	1S	0	Submissive
S	2	3S	2S	0	Submissive
S	2	1S	2S	0	Submissive
S	2	1S	2S	0	Submissive
S	2	3S	1S	0	Submissive
S	2	1S	2S	0	Submissive
S	2	3S	1S	0	Submissive
S	2	2S	1S	0	Submissive
S	2	2S	1S	0	Submissive
S	2	3S	2S	0	Submissive
S	2	1S	2S	0	Submissive
S	2	3S	1S	0	Submissive
S	2	2S	1S	0	Submissive
S	2	3S	1S	0	Submissive
S	2	2S		0	Submissive
S	2	3S	1S	0	Submissive
S	2	2S		0	Submissive
S	2	3S	1S	0	Submissive
S	2	2S	1S	0	Submissive
S	2	2S	1S	0	Submissive
S	2	2S	1S	0	Submissive
S	2	3S	1S	0	Submissive
S	2	2S		0	Submissive
S	2	3S	1S	0	Submissive
S	2	3S	1S	0	Submissive
S	2	2S		0	Submissive
S	2	2S	1S	0	Submissive
S	2	2S	1S	0	Submissive
S	2	2S	1S	0	Submissive
S	2	3S		0	Submissive
S	2	2S	1S	0	Submissive
S	2	3S	1S	0	Submissive
S	2	2S	1S	0	Submissive
S	2	2S	1S	0	Submissive
S	2	3S		0	Submissive
S	2	3S	1S	0	Submissive
S	2	3S	1S	0	Submissive
S	2	3S	1S	0	Submissive
S	2	2S	1S	0	Submissive
S	2	2S	1S	0	Submissive
S	2	2S	1S	0	Submissive
S	2	3S		0	Submissive
S	2	3S	1S	0	Submissive
S	2	3S	1S	0	Submissive
S	2	2S	1S	0	Submissive
S	2	2S	1S	0	Submissive
S	2	3S	1S	0	Submissive
S	2	3S	1S	0	Submissive
S	2	3S	1S	0	Submissive
S	2	3S	1S	0	Submissive
S	2	3S	1S	0	Submissive
S	2	2S	1S	0	Submissive
S	2	2S	1S	0	Submissive
S	2	3S		0	Submissive
S	2	3S	1S	0	Submissive
S	2	3S	1S	0	Submissive
S	2	2S	1S	0	Submissive
S	2	2S	1S	0	Submissive
S	2	3S	1S	0	Submissive
S	2	3S	1S	0	Submissive
S	2	2S		0	Submissive
S	2	2S	1S	0	Submissive
S	2	3S	1S	0	Submissive
S	2	2S		0	Submissive
S	2	3S	1S	0	Submissive
S	2	3S	1S	0	Submissive
S	2	3S	1S	0	Submissive
S	2	2S	1S	0	Submissive
S	2	3S	1S	0	Submissive
S	2	2S		0	Submissive
S	2	2S	1S	0	Submissive
S	2	2S	1S	0	Submissive
S	2	3S		0	Submissive
S	2	2S	1S	0	Submissive
S	2	3S	1S	0	Submissive
S	2	2S	1S	0	Submissive
S	2	2S	1S	0	Submissive
S	2	3S		0	Submissive
S	2	2S	1S	0	Submissive
S	2	2S	1S	0	Submissive
S	2	2S	1S	0	Submissive
S	2	2S	1S	0	Submissive
S	2	3S	1S	0	Submissive
S	2	3S	1S	0	Submissive
S	2	2S		0	Submissive
S	2	3S	1S	0	Submissive
S	2	3S	1S	0	Submissive
S	2	2S	1S	0	Submissive
S	2	3S	1S	0	Submissive
S	2	3S	1S	0	Submissive
S	2	3S	1S	0	Submissive
S	2	2S	1S	0	Submissive
S	2	3S	1S	0	Submissive
S	2	2S		0	Submissive
S	2	3S	1S	0	Submissive
S	2	2S		0	Submissive
S	2	3S	1S	0	Submissive
S	2	2S	1S	0	Submissive
S	2	2S		0	Submissive
S	2	3S	1S	0	Submissive
S	2	2S	1S	0	Submissive
S	2	2S	1S	0	Submissive
S	2	3S		0	Submissive
S	2	2S	1S	0	Submissive
S	2	2S	1S	0	Submissive
S	2	3S	1S	0	Submissive
S	2	2S		0	Submissive
S	2	3S	1S	0	Submissive
S	2	3S	1S	0	Submissive
S	2	2S	1S	0	Submissive
S	2	2S	1S	0	Submissive
S	2	2S	1S	0	Submissive
S	2	3S	1S	0	Submissive
S	2	3S	1S	0	Submissive
S	2	2S		0	Submissive
S	2	2S	1S	0	Submissive
S	2	2S	1S	0	Submissive
S	2	3S	1S	0	Submissive
S	2	2S		0	Submissive
S	2	3S		0	Submissive
S	2	2S	1S	0	Submissive
S	2	2S	1S	0	Submissive
S	2	2S	1S	0	Submissive
S	2	3S		0	Submissive
S	2	3S		0	Submissive
S	2	2S	1S	0	Submissive
S	2	3S	1S	0	Submissive
S	2	3S	1S	0	Submissive
S	2	3S	1S	0	Submissive
S	2	2S		0	Submissive
S	2	3S	1S	0	Submissive
S	2	2S		0	Submissive
S	2	2S	1S	0	Submissive
S	2	3S		0	Submissive
S	2	2S	1S	0	Submissive
S	2	3S		0	Submissive
S	2	2S	1S	0	Submissive
S	2	2S	1S	0	Submissive
S	2	2S	1S	0	Submissive
S	2	2S	1S	0	Submissive
S	2	3S		0	Submissive
S	2	2S	1S	0	Submissive
S	2	2S	1S	0	Submissive
S	2	2S	1S	0	Submissive
S	2	2S	1S	0	Submissive
S	2	2S	1S	0	Submissive
S	2	2S	1S	0	Submissive
S	2	2S	1S	0	Submissive
S	2	2S	1S	0	Submissive
S	2	2S	1S	0	Submissive
S	2	2S	1S	0	Submissive
S	2	2S	1S	0	Submissive
S	2	2S	1S	0	Submissive
S	2	2S	1S	0	Submissive
S	2	2S	1S	0	Submissive
S	2	2S	1S	0	Submissive
S	2	2S	1S	0	Submissive
S	2	2S	1S	0	Submissive
S	2	2S	1S	0	Submissive
S	2	2S	1S	0	Submissive
S	2	2S	1S	0	Submissive
S	2	2S	1S	0	Submissive
S	2	2S	1S	0	Submissive
S	2	2S	1S	0	Submissive
S	2	2S	1S	0	Submissive
S	2	2S	1S	0	Submissive
S	2	2S	1S	0	Submissive
S	2	2S	1S	0	Submissive
S	2	2S	1S	0	Submissive
S	2	2S	1S	0	Submissive
S	2	2S	1S	0	Submissive
S	2	2S	1S	0	Submissive
N	2	2N	4N	0	Submissive
N	2	1N	2N	0	Submissive
N	2	1N	4N	0	Submissive
N	2	1N	4N	0	Submissive
N	2	1N	4N	0	Submissive
N	2	1N	4N	0	Submissive
N	2	1N	4N	0	Submissive
N	2	1N	4N	0	Submissive
N	2	2N	4N	0	Submissive
N	2	3N	4N	0	Submissive
N	2	5N	4N	0	Submissive
N	2	5N	4N	0	Submissive
N	2	2N	4N	0	Submissive
N	2	2N	4N	0	Submissive
N	2	2N	4N	0	Submissive
N	2	2N	4N	0	Submissive
N	2	3N	4N	0	Submissive
N	2	1N	4N	0	Submissive
N	2	3N	4N	0	Submissive
N	2	2N	4N	0	Submissive
N	2	3N	4N	0	Submissive
N	2	1N		0	Submissive
N	2	3N	4N	0	Submissive
N	2	5N		0	Submissive
N	2	1N	4N	0	Submissive
N	2	5N	4N	0	Submissive
N	2	1N	4N	0	Submissive
N	2	1N	4N	0	Submissive
N	2	1N	4N	0	Submissive
N	2	5N		0	Submissive
N	2	3N	4N	0	Submissive
N	2	3N	4N	0	Submissive
N	2	1N	4N	0	Submissive
N	2	1N	4N	0	Submissive
N	2	3N	2N	0	Submissive
N	2	5N	4N	0	Submissive
N	2	2N		0	Submissive
N	2	3N		0	Submissive
N	2	3N	4N	0	Submissive
N	2	3N	4N	0	Submissive
N	2	1N	4N	0	Submissive
N	2	1N	4N	0	Submissive
N	2	2N	4N	0	Submissive
N	2	2N	4N	0	Submissive
N	2	2N	4N	0	Submissive
N	2	2N	4N	0	Submissive
N	2	2N	4N	0	Submissive
N	2	1N	4N	0	Submissive
N	2	1N	4N	0	Submissive
N	2	1N	4N	0	Submissive
N	2	1N	4N	0	Submissive
N	2	4N	1N	0	Submissive
N	2	3N	4N	0	Submissive
N	2	2N	4N	0	Submissive
N	2	1N	4N	0	Submissive
N	2	5N	4N	0	Submissive
N	2	2N		0	Submissive
N	2	3N		0	Submissive
N	2	1N	4N	0	Submissive
N	2	2N	4N	0	Submissive
N	2	1N	4N	0	Submissive
N	2	3N	4N	0	Submissive
N	2	2N	4N	0	Submissive
N	2	5N		0	Submissive
N	2	2N	4N	0	Submissive
N	2	3N	1N	0	Submissive
N	2	2N	3N	0	Submissive
N	2	1N	5N	0	Submissive
N	2	1N	5N	0	Submissive
N	2	1N	5N	0	Submissive
N	2	1N	3N	0	Submissive
D	2	2D	3D	0	Submissive
D	2	2D	1D	0	Submissive
D	2	1D	3D	0	Submissive
D	2	2D	3D	0	Submissive
D	2	1D	3D	0	Submissive
D	2	1D	3D	0	Submissive
D	2	3D	1D	0	Submissive
D	2	3D	1D	0	Submissive
D	2	2D	1D	0	Submissive
D	2	2D	3D	0	Submissive
D	2	2D	3D	0	Submissive
D	2	2D	1D	0	Submissive
D	2	2D	3D	0	Submissive
D	2	2D	3D	0	Submissive
D	2	2D	3D	0	Submissive
D	2	2D	3D	0	Submissive
D	2	1D	3D	0	Submissive
D	2	1D	3D	0	Submissive
D	2	2D	1D	0	Submissive
D	2	1D	3D	0	Submissive
D	2	3D	1D	0	Submissive
D	2	2D	3D	0	Submissive
D	2	1D	3D	0	Submissive
D	2	2D	3D	0	Submissive
D	2	1D	3D	0	Submissive
D	2	1D	3D	0	Submissive
D	2	1D	3D	0	Submissive
D	2	1D	3D	0	Submissive
D	2	1D	2D	0	Submissive
D	2	1D	3D	0	Submissive
D	2	2D	3D	0	Submissive
D	2	2D	1D	0	Submissive
D	2	1D	3D	0	Submissive
D	2	1D	3D	0	Submissive
D	2	2D	1D	0	Submissive
D	2	2D	1D	0	Submissive
D	2	2D	1D	0	Submissive
D	2	1D	3D	0	Submissive
D	2	1D	3D	0	Submissive
J	2	5J	2J	0	Submissive
J	2	2J	5J	0	Submissive
J	2	4J	1J	0	Submissive
J	2	3J	4J	0	Submissive
J	2	2J	4J	0	Submissive
J	2	4J	5J	0	Submissive
J	2	3J	4J	0	Submissive
J	2	1J	5J	0	Submissive
J	2	3J		0	Submissive
J	2	3J	5J	0	Submissive
J	2	4J	5J	0	Submissive
J	2	1J	5J	0	Submissive
J	2	1J	5J	0	Submissive
J	2	1J	5J	0	Submissive
J	2	3J		0	Submissive
J	2	4J	5J	0	Submissive
J	2	4J	2J	0	Submissive
J	2	3J	5J	0	Submissive
J	2	3J	5J	0	Submissive
J	2	5J	3J	0	Submissive
J	2	3J	5J	0	Submissive
J	2	5J	1J	0	Submissive
J	2	2J	1J	0	Submissive
J	2	4J	5J	0	Submissive
J	2	2J	5J	0	Submissive
J	2	2J	5J	0	Submissive
J	2	4J	3J	0	Submissive
J	2	3J	5J	0	Submissive
J	2	1J	2J	0	Submissive
J	2	4J	5J	0	Submissive
J	2	5J	3J	0	Submissive
J	2	5J	1J	0	Submissive
J	2	5J	1J	0	Submissive
J	2	2J	5J	0	Submissive
J	2	1J	5J	0	Submissive
J	2	4J	5J	0	Submissive
J	2	4J	5J	0	Submissive
J	2	1J	5J	0	Submissive
J	2	2J	5J	0	Submissive
J	2	3J	5J	0	Submissive
J	2	2J	5J	0	Submissive
J	2	4J	5J	0	Submissive
J	2	4J	5J	0	Submissive
J	2	4J	5J	0	Submissive
J	2	2J	5J	0	Submissive
J	2	2J	5J	0	Submissive
J	2	1J	5J	0	Submissive
J	2	1J	5J	0	Submissive
J	2	2J	5J	0	Submissive
J	2	3J	5J	0	Submissive
J	2	3J	5J	0	Submissive
J	2	4J	5J	0	Submissive
J	2	1J	5J	0	Submissive
J	2	2J	5J	0	Submissive
J	2	1J		0	Submissive
J	2	1J	5J	0	Submissive
J	2	4J	5J	0	Submissive
J	2	4J	5J	0	Submissive
J	2	1J	5J	0	Submissive
J	2	4J	5J	0	Submissive
J	2	1J	5J	0	Submissive
J	2	4J	5J	0	Submissive
J	2	1J		0	Submissive
J	2	4J	5J	0	Submissive
J	2	4J	5J	0	Submissive
J	2	2J	5J	0	Submissive
J	2	2J	5J	0	Submissive
J	2	5J	2J	0	Submissive
J	2	1J	5J	0	Submissive
J	2	3J	5J	0	Submissive
J	2	1J	5J	0	Submissive
J	2	3J	5J	0	Submissive
J	2	4J	5J	0	Submissive
J	2	4J	5J	0	Submissive
J	2	1J	5J	0	Submissive
J	2	4J	5J	0	Submissive
J	2	1J	5J	0	Submissive
J	2	4J	5J	0	Submissive
X	2	2X	1X	0	Submissive
X	2	1X	3X	0	Submissive
X	2	1X	3X	0	Submissive
X	2	1X	3X	0	Submissive
X	2	1X	3X	0	Submissive
X	2	2X	3X	0	Submissive
X	2	1X	3X	0	Submissive
X	2	1X	3X	0	Submissive
X	2	1X	3X	0	Submissive
X	2	2X	1X	0	Submissive
X	2	1X	3X	0	Submissive
X	2	1X	3X	0	Submissive
X	2	2X	3X	0	Submissive
X	2	2X	3X	0	Submissive
X	2	1X	3X	0	Submissive
X	2	2X	3X	0	Submissive
X	2	1X	3X	0	Submissive
X	2	2X	3X	0	Submissive
X	2	1X	3X	0	Submissive
X	2	2X	3X	0	Submissive
X	2	1X	3X	0	Submissive
X	2	2X	3X	0	Submissive
X	2	2X	3X	0	Submissive
X	2	1X	3X	0	Submissive
X	2	2X	3X	0	Submissive
X	2	2X	3X	0	Submissive
X	2	2X	3X	0	Submissive
X	2	2X	3X	0	Submissive
X	2	2X	3X	0	Submissive
X	2	1X	3X	0	Submissive
X	2	2X		0	Submissive
X	2	1X	3X	0	Submissive
X	2	1X	3X	0	Submissive
X	2	2X	1X	0	Submissive
X	2	1X	3X	0	Submissive
X	2	2X	1X	0	Submissive
X	2	2X	1X	0	Submissive
X	2	2X	3X	0	Submissive
X	2	2X	3X	0	Submissive
X	2	2X	3X	0	Submissive
X	2	2X	3X	0	Submissive
X	2	1X	3X	0	Submissive
X	2	1X	3X	0	Submissive
X	2	1X	3X	0	Submissive
X	2	1X	3X	0	Submissive
X	2	1X	3X	0	Submissive
X	2	1X		0	Submissive
X	2	2X	1X	0	Submissive
X	2	1X	3X	0	Submissive
X	2	2X	3X	0	Submissive
X	2	2X	1X	0	Submissive
X	2	2X	3X	0	Submissive
X	2	1X	3X	0	Submissive
X	2	1X	3X	0	Submissive
X	2	2X	1X	0	Submissive
X	2	1X	2X	0	Submissive
X	2	2X	3X	0	Submissive
X	2	2X	3X	0	Submissive
X	2	2X	3X	0	Submissive
X	2	2X	3X	0	Submissive
X	2	2X	3X	0	Submissive
X	2	2X	3X	0	Submissive
X	2	2X	3X	0	Submissive
X	2	1X	3X	0	Submissive
X	2	1X	3X	0	Submissive
X	2	2X	1X	0	Submissive
X	2	2X	1X	0	Submissive
X	2	1X	2X	0	Submissive
X	2	1X	3X	0	Submissive
X	2	2X	3X	0	Submissive
X	2	1X	3X	0	Submissive
X	2	2X	3X	0	Submissive
X	2	1X	3X	0	Submissive
X	2	2X	3X	0	Submissive
X	2	1X	3X	0	Submissive
X	2	2X	3X	0	Submissive
X	2	1X	3X	0	Submissive
X	2	1X	3X	0	Submissive
X	2	2X	1X	0	Submissive
X	2	1X	3X	0	Submissive
X	2	2X	3X	0	Submissive
X	2	1X	3X	0	Submissive
X	2	2X	3X	0	Submissive
X	2	2X	3X	0	Submissive
E	2	2E	5E	0	Submissive
E	2	5E	4E	0	Submissive
E	2	5E	4E	0	Submissive
E	2	1E	4E	0	Submissive
E	2	5E	4E	0	Submissive
E	2	5E	4E	0	Submissive
E	2	5E	4E	0	Submissive
R	7	2R	1R	0	Submissive
R	7	2R	1R	0	Submissive
R	7	3R		0	Submissive
R	7	2R	1R	0	Submissive
R	7	3R	2R	0	Submissive
E	2	2E	4E	0	Submissive
E	2	2E	4E	0	Submissive
E	2	2E	4E	0	Submissive
E	2	2E	4E	0	Submissive
E	2	1E	4E	0	Submissive
E	2	3E	4E	0	Submissive
E	2	2E	4E	0	Submissive
E	2	2E	1E	0	Submissive
E	2	5E	4E	0	Submissive
E	2	3E	4E	0	Submissive
E	2	2E	4E	0	Submissive
E	2	2E	4E	0	Submissive
E	2	3E	4E	0	Submissive
R	7	3R	1R	0	Submissive
R	7	3R	1R	0	Submissive
R	7	3R	2R	0	Submissive
R	7	1R		0	Submissive
R	7	3R	2R	0	Submissive
E	2	4E	5E	0	Submissive
E	2	3E	1E	0	Submissive
E	2	5E	2E	0	Submissive
E	2	2E	4E	0	Submissive
E	2	3E	5E	0	Submissive
E	2	2E	5E	0	Submissive
E	2	1E	4E	0	Submissive
E	2	1E	4E	0	Submissive
E	2	1E	4E	0	Submissive
E	2	2E	1E	0	Submissive
E	2	2E	4E	0	Submissive
E	2	2E	5E	0	Submissive
E	2	2E	5E	0	Submissive
E	2	2E	4E	0	Submissive
E	2	4E	2E	0	Submissive
E	2	2E	4E	0	Submissive
E	2	1E	4E	0	Submissive
E	2	3E	1E	0	Submissive
E	2	1E	4E	0	Submissive
E	2	5E		0	Submissive
E	2	4E	3E	0	Submissive
E	2	5E	4E	0	Submissive
E	2	1E		0	Submissive
E	2	5E	4E	0	Submissive
E	2	2E		0	Submissive
E	2	3E		0	Submissive
E	2	2E	4E	0	Submissive
E	2	2E	4E	0	Submissive
E	2	5E	4E	0	Submissive
E	2	5E	4E	0	Submissive
E	2	5E	4E	0	Submissive
E	2	2E	4E	0	Submissive
E	2	2E	4E	0	Submissive
E	2	2E	4E	0	Submissive
E	2	1E	4E	0	Submissive
E	2	1E	4E	0	Submissive
E	2	1E	3E	0	Submissive
E	2	3E	4E	0	Submissive
E	2	4E	3E	0	Submissive
E	2	2E	4E	0	Submissive
R	2	2R	1R	0	Submissive
R	2	2R	1R	0	Submissive
R	2	3R		0	Submissive
R	2	2R	1R	0	Submissive
R	2	3R	2R	0	Submissive
R	2	1R	2R	0	Submissive
R	2	2R	3R	0	Submissive
R	2	3R	1R	0	Submissive
R	2	2R		0	Submissive
R	2	3R	1R	0	Submissive
R	2	2R	1R	0	Submissive
R	2	3R	1R	0	Submissive
R	2	2R	1R	0	Submissive
R	2	3R	1R	0	Submissive
R	2	2R	1R	0	Submissive
R	2	3R	1R	0	Submissive
R	2	3R	1R	0	Submissive
R	2	2R	1R	0	Submissive
R	2	3R	1R	0	Submissive
R	2	2R	1R	0	Submissive
R	2	3R	1R	0	Submissive
R	2	3R		0	Submissive
R	2	3R	1R	0	Submissive
R	2	2R	1R	0	Submissive
R	2	2R	1R	0	Submissive
R	2	3R	1R	0	Submissive
R	2	2R	1R	0	Submissive
R	2	3R	1R	0	Submissive
R	2	3R	1R	0	Submissive
R	2	2R	1R	0	Submissive
R	2	3R	1R	0	Submissive
R	2	2R	1R	0	Submissive
R	2	2R	1R	0	Submissive
R	2	3R	1R	0	Submissive
R	2	3R	1R	0	Submissive
R	2	3R	1R	0	Submissive
R	2	2R		0	Submissive
R	2	3R	1R	0	Submissive
R	2	2R	1R	0	Submissive
R	2	3R	1R	0	Submissive
R	2	2R	1R	0	Submissive
R	2	3R	1R	0	Submissive
R	2	2R	1R	0	Submissive
R	2	3R	1R	0	Submissive
R	2	3R	1R	0	Submissive
R	2	2R	1R	0	Submissive
R	2	2R	1R	0	Submissive
R	2	2R	1R	0	Submissive
R	2	3R	1R	0	Submissive
R	2	3R	1R	0	Submissive
R	2	2R		0	Submissive
R	2	3R		0	Submissive
R	2	1R	3R	0	Submissive
R	2	3R	1R	0	Submissive
R	2	3R	1R	0	Submissive
R	2	3R	2R	0	Submissive
R	2	3R	1R	0	Submissive
R	2	3R	1R	0	Submissive
R	2	2R	1R	0	Submissive
R	2	3R	1R	0	Submissive
R	2	3R	1R	0	Submissive
R	2	2R	1R	0	Submissive
R	2	3R	1R	0	Submissive
R	2	3R	1R	0	Submissive
R	2	3R	1R	0	Submissive
R	2	3R	1R	0	Submissive
R	2	3R	1R	0	Submissive
R	2	3R	1R	0	Submissive
R	2	3R	1R	0	Submissive
R	2	3R	1R	0	Submissive
R	2	3R	1R	0	Submissive
R	2	3R	1R	0	Submissive
R	2	3R	1R	0	Submissive
R	2	3R	1R	0	Submissive
R	2	3R	1R	0	Submissive
R	2	3R	1R	0	Submissive
R	2	3R	1R	0	Submissive
R	2	3R	1R	0	Submissive
R	2	2R	3R	0	Submissive
R	2	3R	1R	0	Submissive
R	2	2R	1R	0	Submissive
R	2	3R	1R	0	Submissive
R	2	3R	1R	0	Submissive
R	2	3R	1R	0	Submissive
R	2	3R	1R	0	Submissive
R	2	2R	1R	0	Submissive
R	2	2R	1R	0	Submissive
R	2	2R	1R	0	Submissive
R	2	3R	1R	0	Submissive
R	2	2R		0	Submissive
R	2	3R	2R	0	Submissive
R	2	3R	1R	0	Submissive
R	2	2R	1R	0	Submissive
R	2	2R	1R	0	Submissive
R	2	2R	1R	0	Submissive
R	2	2R	1R	0	Submissive
R	2	2R	1R	0	Submissive
R	2	3R	1R	0	Submissive
R	2	2R	1R	0	Submissive
R	2	2R	1R	0	Submissive
R	2	3R	2R	0	Submissive
R	2	2R	1R	0	Submissive
R	2	3R	1R	0	Submissive
R	2	2R	1R	0	Submissive
R	2	2R	1R	0	Submissive
R	2	2R	1R	0	Submissive
R	2	3R	1R	0	Submissive
R	2	2R	1R	0	Submissive
R	2	3R	1R	0	Submissive
R	2	2R	1R	0	Submissive
R	2	3R	1R	0	Submissive
R	2	2R	1R	0	Submissive
R	2	3R	1R	0	Submissive
R	2	3R	2R	0	Submissive
M	2	3M	2M	0	Submissive
M	2	1M	2M	0	Submissive
M	2	1M	3M	0	Submissive
M	2	2M	3M	0	Submissive
M	2	2M	3M	0	Submissive
M	2	2M	3M	0	Submissive
M	2	1M	2M	0	Submissive
M	2	3M	1M	0	Submissive
G	2	4G	1G	0	Submissive
G	2	1G	2G	0	Submissive
G	2	4G	2G	0	Submissive
G	2	5G		0	Submissive
G	2	5G	2G	0	Submissive
G	2	3G	5G	0	Submissive
G	2	3G	2G	0	Submissive
G	2	1G	3G	0	Submissive
G	2	1G	3G	0	Submissive
G	2	1G	3G	0	Submissive
G	2	1G	3G	0	Submissive
G	2	4G		0	Submissive
G	2	2G	1G	0	Submissive
G	2	3G		0	Submissive
G	2	3G	2G	0	Submissive
G	2	3G	2G	0	Submissive
G	2	3G	2G	0	Submissive
G	2	3G	2G	0	Submissive
G	2	1G		0	Submissive
G	2	1G	2G	0	Submissive
G	2	1G	4G	0	Submissive
G	2	1G	2G	0	Submissive
G	2	4G	2G	0	Submissive
G	2	4G	2G	0	Submissive
G	2	4G	2G	0	Submissive
G	2	5G		0	Submissive
G	2	3G		0	Submissive
G	2	3G	2G	0	Submissive
G	2	4G		0	Submissive
G	2	3G	2G	0	Submissive
G	2	5G		0	Submissive
G	2	3G	2G	0	Submissive
G	2	3G	2G	0	Submissive
G	2	4G	2G	0	Submissive
G	2	3G	2G	0	Submissive
G	2	4G	2G	0	Submissive
G	2	5G	2G	0	Submissive
G	2	5G	2G	0	Submissive
G	2	4G	5G	0	Submissive
G	2	1G	3G	0	Submissive
G	2	5G	2G	0	Submissive
G	2	5G	2G	0	Submissive
G	2	3G	2G	0	Submissive
G	2	4G	1G	0	Submissive
G	2	4G	1G	0	Submissive
G	2	4G	1G	0	Submissive
G	2	4G	1G	0	Submissive
G	2	4G	1G	0	Submissive
G	2	5G	1G	0	Submissive
G	2	1G	2G	0	Submissive
G	2	5G	2G	0	Submissive
G	2	5G	2G	0	Submissive
G	2	5G	2G	0	Submissive
G	2	4G	1G	0	Submissive
G	2	5G	3G	0	Submissive
G	2	5G	3G	0	Submissive
G	2	1G	3G	0	Submissive
G	2	5G	3G	0	Submissive
G	2	5G	3G	0	Submissive
G	2	5G	3G	0	Submissive
G	2	5G	3G	0	Submissive
G	2	4G	5G	0	Submissive
G	2	3G	2G	0	Submissive
G	2	3G	2G	0	Submissive
G	2	4G	2G	0	Submissive
G	2	5G	2G	0	Submissive
G	2	3G	2G	0	Submissive
G	2	5G	2G	0	Submissive
G	2	3G	2G	0	Submissive
G	2	5G	4G	0	Submissive
G	2	1G	2G	0	Submissive
G	2	1G	2G	0	Submissive
G	2	1G	2G	0	Submissive
G	2	4G	2G	0	Submissive
G	2	3G	2G	0	Submissive
G	2	3G	2G	0	Submissive
G	2	4G		0	Submissive
G	2	1G	2G	0	Submissive
G	2	5G	3G	0	Submissive
G	2	1G	2G	0	Submissive
G	2	1G	2G	0	Submissive
G	2	1G	2G	0	Submissive
G	2	3G		0	Submissive
G	2	4G		0	Submissive
G	2	5G		0	Submissive
G	2	5G	2G	0	Submissive
G	2	5G	2G	0	Submissive
G	2	5G	2G	0	Submissive
G	2	3G	2G	0	Submissive
G	2	1G	2G	0	Submissive
G	2	5G	4G	0	Submissive
G	2	5G	4G	0	Submissive
G	2	5G	2G	0	Submissive
G	2	4G	2G	0	Submissive
G	2	3G	2G	0	Submissive
G	2	5G		0	Submissive
G	2	3G	2G	0	Submissive
G	2	5G		0	Submissive
G	2	3G	2G	0	Submissive
G	2	4G	2G	0	Submissive
G	2	3G	2G	0	Submissive
G	2	4G	2G	0	Submissive
G	2	5G	2G	0	Submissive
G	2	5G	2G	0	Submissive
G	2	5G	2G	0	Submissive
G	2	3G		0	Submissive
G	2	5G	2G	0	Submissive
G	2	3G	2G	0	Submissive
G	2	1G	2G	0	Submissive
G	2	3G		0	Submissive
G	2	4G		0	Submissive
G	2	5G		0	Submissive
G	2	3G	2G	0	Submissive
G	2	3G	2G	0	Submissive
G	2	1G	2G	0	Submissive
G	2	3G	2G	0	Submissive
G	2	1G		0	Submissive
G	2	4G		0	Submissive
G	2	5G		0	Submissive
G	2	5G	2G	0	Submissive
G	2	5G	2G	0	Submissive
G	2	5G	2G	0	Submissive
G	2	3G	2G	0	Submissive
G	2	1G		0	Submissive
G	2	3G	2G	0	Submissive
G	2	3G	2G	0	Submissive
G	2	4G	2G	0	Submissive
G	2	4G	2G	0	Submissive
G	2	2G	1G	0	Submissive
G	2	5G	2G	0	Submissive
G	2	4G	2G	0	Submissive
G	2	4G	2G	0	Submissive
G	2	4G	2G	0	Submissive
G	2	3G	2G	0	Submissive
G	2	1G	2G	0	Submissive
G	2	4G	2G	0	Submissive
G	2	1G	2G	0	Submissive
G	2	4G	2G	0	Submissive
G	2	3G	2G	0	Submissive
G	2	3G	2G	0	Submissive
G	2	5G	2G	0	Submissive
G	2	5G	2G	0	Submissive
G	2	3G		0	Submissive
G	2	1G	2G	0	Submissive
G	2	3G		0	Submissive
G	2	4G		0	Submissive
G	2	5G		0	Submissive
G	2	3G	2G	0	Submissive
G	2	1G	2G	0	Submissive
O	2	3O	1O	0	Submissive
O	2	2O	1O	0	Submissive
O	2	2O	3O	0	Submissive
O	2	2O	1O	0	Submissive
O	2	3O	1O	0	Submissive
O	2	3O	1O	0	Submissive
O	2	3O	1O	0	Submissive
O	2	3O	1O	0	Submissive
O	2	3O	1O	0	Submissive
O	2	2O	1O	0	Submissive
O	2	2O	1O	0	Submissive
O	2	2O	1O	0	Submissive
O	2	2O	1O	0	Submissive
O	2	3O	1O	0	Submissive
O	2	2O	3O	0	Submissive
O	2	3O	2O	0	Submissive
O	2	2O	3O	0	Submissive
O	2	3O	1O	0	Submissive
O	2	2O	1O	0	Submissive
O	2	3O	1O	0	Submissive
O	2	3O	1O	0	Submissive
O	2	2O	3O	0	Submissive
O	2	3O	1O	0	Submissive
O	2	3O	1O	0	Submissive
O	2	3O	1O	0	Submissive
O	2	2O	1O	0	Submissive
O	2	2O	1O	0	Submissive
O	2	2O	1O	0	Submissive
O	2	3O	1O	0	Submissive
O	2	2O	1O	0	Submissive
O	2	3O	2O	0	Submissive
O	2	2O	1O	0	Submissive
O	2	2O	1O	0	Submissive
O	2	3O	1O	0	Submissive
O	2	2O	1O	0	Submissive
O	2	3O	1O	0	Submissive
O	2	2O	1O	0	Submissive
O	2	2O	1O	0	Submissive
O	2	3O	1O	0	Submissive
O	2	3O	1O	0	Submissive
O	2	3O	1O	0	Submissive
O	2	2O	3O	0	Submissive
O	2	2O	3O	0	Submissive
O	2	1O	3O	0	Submissive
O	2	2O	3O	0	Submissive
O	2	3O	1O	0	Submissive
O	2	2O	1O	0	Submissive
O	2	3O	1O	0	Submissive
O	2	3O	1O	0	Submissive
O	2	3O	1O	0	Submissive
O	2	2O	1O	0	Submissive
O	2	3O	1O	0	Submissive
O	2	2O	1O	0	Submissive
O	2	3O	1O	0	Submissive
O	2	3O	1O	0	Submissive
O	2	2O	1O	0	Submissive
O	2	3O	1O	0	Submissive
O	2	3O	1O	0	Submissive
O	2	3O	1O	0	Submissive
O	2	2O	1O	0	Submissive
O	2	3O	1O	0	Submissive
O	2	2O	1O	0	Submissive
O	2	2O	1O	0	Submissive
O	2	2O	3O	0	Submissive
O	2	2O	3O	0	Submissive
O	2	2O	1O	0	Submissive
O	2	3O	1O	0	Submissive
O	2	3O	1O	0	Submissive
O	2	2O	3O	0	Submissive
O	2	2O	1O	0	Submissive
O	2	2O	3O	0	Submissive
O	2	3O	1O	0	Submissive
O	2	3O	1O	0	Submissive
O	2	2O	1O	0	Submissive
O	2	2O	1O	0	Submissive
O	2	2O	1O	0	Submissive
O	2	2O	1O	0	Submissive
O	2	2O	1O	0	Submissive
O	2	2O	1O	0	Submissive
O	2	2O	1O	0	Submissive
O	2	3O	1O	0	Submissive
V	2	2V	1V	0	Submissive
V	2	3V	1V	0	Submissive
V	2	4V	1V	0	Submissive
V	2	3V	1V	0	Submissive
V	2	1V	2V	0	Submissive
V	2	5V	2V	0	Submissive
V	2	1V	2V	0	Submissive
V	2	2V	3V	0	Submissive
V	2	1V	2V	0	Submissive
V	2	3V	2V	0	Submissive
V	2	4V	2V	0	Submissive
V	2	4V	2V	0	Submissive
V	2	1V	3V	0	Submissive
V	2	5V	2V	0	Submissive
V	2	1V	2V	0	Submissive
V	2	3V	2V	0	Submissive
V	2	1V	2V	0	Submissive
V	2	4V	2V	0	Submissive
V	2	5V	2V	0	Submissive
V	2	5V	2V	0	Submissive
V	2	1V	2V	0	Submissive
V	2	3V	2V	0	Submissive
V	2	4V	2V	0	Submissive
V	2	5V	2V	0	Submissive
V	2	5V	2V	0	Submissive
V	2	4V	2V	0	Submissive
V	2	4V	2V	0	Submissive
V	2	1V	2V	0	Submissive
V	2	3V	2V	0	Submissive
V	2	5V	2V	0	Submissive
V	2	5V	2V	0	Submissive
V	2	5V	2V	0	Submissive
V	2	5V	3V	0	Submissive
V	2	5V	2V	0	Submissive
V	2	4V	2V	0	Submissive
V	2	1V	2V	0	Submissive
V	2	3V	2V	0	Submissive
V	2	1V	2V	0	Submissive
V	2	4V	2V	0	Submissive
V	2	1V	2V	0	Submissive
V	2	3V	2V	0	Submissive
V	2	5V	2V	0	Submissive
V	2	3V	2V	0	Submissive
V	2	3V	2V	0	Submissive
V	2	1V	2V	0	Submissive
V	2	5V	2V	0	Submissive
V	2	1V	2V	0	Submissive
V	2	1V	2V	0	Submissive
V	2	3V	2V	0	Submissive
V	2	1V	2V	0	Submissive
V	2	3V	2V	0	Submissive
V	2	1V	2V	0	Submissive
V	2	1V	2V	0	Submissive
V	2	1V	2V	0	Submissive
V	2	3V	2V	0	Submissive
V	2	1V	2V	0	Submissive
V	2	1V	2V	0	Submissive
V	2	1V	2V	0	Submissive
V	2	1V	2V	0	Submissive
V	2	3V	2V	0	Submissive
V	2	3V	2V	0	Submissive
V	2	4V	2V	0	Submissive
V	2	1V	2V	0	Submissive
V	2	3V	2V	0	Submissive
V	2	5V	2V	0	Submissive
V	2	1V	2V	0	Submissive
V	2	5V	2V	0	Submissive
V	2	1V	2V	0	Submissive
V	2	1V	2V	0	Submissive
V	2	1V	2V	0	Submissive
V	2	1V		0	Submissive
V	2	3V		0	Submissive
V	2	4V		0	Submissive
V	2	5V		0	Submissive
V	2	1V	2V	0	Submissive
V	2	5V	2V	0	Submissive
V	2	4V	2V	0	Submissive
V	2	5V	2V	0	Submissive
V	2	4V	2V	0	Submissive
V	2	1V	2V	0	Submissive
V	2	3V	2V	0	Submissive
V	2	5V	2V	0	Submissive
V	2	4V	2V	0	Submissive
V	2	5V	2V	0	Submissive
V	2	4V	2V	0	Submissive
V	2	1V	2V	0	Submissive
V	2	3V	2V	0	Submissive
V	2	5V	2V	0	Submissive
V	2	5V	2V	0	Submissive
V	2	5V	2V	0	Submissive
V	2	1V	2V	0	Submissive
V	2	1V	2V	0	Submissive
V	2	3V	2V	0	Submissive
V	2	1V	2V	0	Submissive
V	2	3V	2V	0	Submissive
V	2	3V	2V	0	Submissive
V	2	1V	2V	0	Submissive
V	2	3V	2V	0	Submissive
V	2	4V	2V	0	Submissive
V	2	5V	2V	0	Submissive
V	2	1V	2V	0	Submissive
V	2	3V	2V	0	Submissive
V	2	5V	2V	0	Submissive
V	2	3V	2V	0	Submissive
V	2	3V	2V	0	Submissive
V	2	3V	2V	0	Submissive
V	2	1V	2V	0	Submissive
V	2	5V	2V	0	Submissive
V	2	3V	2V	0	Submissive
V	2	3V	2V	0	Submissive
V	2	1V		0	Submissive
V	2	4V		0	Submissive
V	2	5V		0	Submissive
V	2	3V	2V	0	Submissive
V	2	1V	2V	0	Submissive
V	2	1V	2V	0	Submissive
V	2	4V	2V	0	Submissive
V	2	3V	2V	0	Submissive
V	2	3V	2V	0	Submissive
V	2	1V		0	Submissive
V	2	4V		0	Submissive
V	2	5V		0	Submissive
V	2	5V	2V	0	Submissive
V	2	4V	2V	0	Submissive
V	2	4V	2V	0	Submissive
V	2	5V	2V	0	Submissive
V	2	3V	2V	0	Submissive
V	2	3V	2V	0	Submissive
V	2	3V	2V	0	Submissive
V	2	3V	2V	0	Submissive
V	2	4V	2V	0	Submissive
V	2	1V	2V	0	Submissive
V	2	3V		0	Submissive
V	2	4V		0	Submissive
V	2	5V		0	Submissive
V	2	4V	2V	0	Submissive
V	2	4V	2V	0	Submissive
V	2	1V		0	Submissive
V	2	3V		0	Submissive
V	2	4V		0	Submissive
V	2	5V		0	Submissive
V	2	1V	2V	0	Submissive
V	2	3V		0	Submissive
V	2	4V		0	Submissive
V	2	4V	2V	0	Submissive
V	2	4V	2V	0	Submissive
V	2	1V	2V	0	Submissive
V	2	1V	2V	0	Submissive
V	2	1V	2V	0	Submissive
V	2	3V		0	Submissive
V	2	4V		0	Submissive
V	2	5V		0	Submissive
V	2	1V	2V	0	Submissive
V	2	4V	2V	0	Submissive
V	2	1V		0	Submissive
V	2	3V	2V	0	Submissive
V	2	5V		0	Submissive
V	2	5V	2V	0	Submissive
V	2	1V		0	Submissive
V	2	4V	2V	0	Submissive
V	2	4V	2V	0	Submissive
V	2	3V		0	Submissive
V	2	5V	2V	0	Submissive
V	2	5V	2V	0	Submissive
V	2	3V	1V	0	Submissive
V	2	4V	2V	0	Submissive
V	2	5V	2V	0	Submissive
V	2	5V	2V	0	Submissive
V	2	1V		0	Submissive
V	2	3V		0	Submissive
V	2	4V		0	Submissive
V	2	5V	2V	0	Submissive
V	2	1V		0	Submissive
V	2	3V		0	Submissive
V	2	4V		0	Submissive
V	2	5V	2V	0	Submissive
V	2	5V	2V	0	Submissive
V	2	4V		0	Submissive
V	2	5V	2V	0	Submissive
V	2	1V	2V	0	Submissive
V	2	5V	2V	0	Submissive
V	2	3V	2V	0	Submissive
V	2	1V		0	Submissive
V	2	1V	3V	0	Submissive
V	2	5V	2V	0	Submissive
V	2	1V	2V	0	Submissive
V	2	1V	3V	0	Submissive
V	2	4V	2V	0	Submissive
V	2	5V	2V	0	Submissive
V	2	4V	2V	0	Submissive
V	2	4V	2V	0	Submissive
V	2	4V	2V	0	Submissive
V	2	4V	2V	0	Submissive
V	2	4V	2V	0	Submissive
V	2	4V	2V	0	Submissive
V	2	3V		0	Submissive
V	2	4V		0	Submissive
V	2	1V	2V	0	Submissive
V	2	1V	2V	0	Submissive
V	2	1V	2V	0	Submissive
V	2	1V	2V	0	Submissive
V	2	3V		0	Submissive
V	2	3V	2V	0	Submissive
V	2	1V	2V	0	Submissive
V	2	5V	2V	0	Submissive
V	2	5V	2V	0	Submissive
V	2	5V	2V	0	Submissive
V	2	5V	2V	0	Submissive
V	2	3V	2V	0	Submissive
V	2	5V	2V	0	Submissive
V	2	3V	2V	0	Submissive
V	2	5V	2V	0	Submissive
V	2	4V	2V	0	Submissive
V	2	5V		0	Submissive
V	2	4V	2V	0	Submissive
V	2	3V	2V	0	Submissive
V	2	5V	2V	0	Submissive
V	2	5V	2V	0	Submissive
V	2	1V	2V	0	Submissive
V	2	1V	2V	0	Submissive
V	2	3V	2V	0	Submissive
V	2	4V		0	Submissive
V	2	4V	2V	0	Submissive
V	2	4V	2V	0	Submissive
V	2	3V	2V	0	Submissive
V	2	1V		0	Submissive
V	2	4V		0	Submissive
V	2	5V		0	Submissive
V	2	4V	2V	0	Submissive
V	2	1V	2V	0	Submissive
V	2	5V	2V	0	Submissive
V	2	1V	2V	0	Submissive
V	2	5V	2V	0	Submissive
V	2	4V	2V	0	Submissive
V	2	4V	2V	0	Submissive
V	2	1V		0	Submissive
V	2	3V		0	Submissive
V	2	5V		0	Submissive
V	2	3V	2V	0	Submissive
V	2	3V	2V	0	Submissive
V	2	5V		0	Submissive
V	2	5V	2V	0	Submissive
V	2	1V	2V	0	Submissive
V	2	3V	2V	0	Submissive
V	2	1V	2V	0	Submissive
V	2	3V	2V	0	Submissive
V	2	3V	2V	0	Submissive
V	2	4V	2V	0	Submissive
V	2	4V	2V	0	Submissive
V	2	4V	2V	0	Submissive
V	2	1V	2V	0	Submissive
V	2	5V	2V	0	Submissive
V	2	5V	2V	0	Submissive
V	2	1V		0	Submissive
V	2	4V	2V	0	Submissive
V	2	1V		0	Submissive
V	2	3V		0	Submissive
V	2	5V		0	Submissive
V	2	1V	4V	0	Submissive
V	2	3V		0	Submissive
V	2	5V		0	Submissive
V	2	5V	3V	0	Submissive
V	2	1V	4V	0	Submissive
V	2	1V	4V	0	Submissive
V	2	3V		0	Submissive
V	2	3V	4V	0	Submissive
V	2	5V		0	Submissive
V	2	5V	4V	0	Submissive
V	2	3V	4V	0	Submissive
V	2	4V	2V	0	Submissive
V	2	5V		0	Submissive
V	2	4V	2V	0	Submissive
V	2	4V	2V	0	Submissive
V	2	4V	2V	0	Submissive
V	2	5V	2V	0	Submissive
V	2	5V	2V	0	Submissive
V	2	5V	2V	0	Submissive
V	2	5V	2V	0	Submissive
V	2	4V	2V	0	Submissive
V	2	4V	2V	0	Submissive
V	2	5V	2V	0	Submissive
V	2	5V	2V	0	Submissive
V	2	4V	2V	0	Submissive
V	2	3V	2V	0	Submissive
Q	2	4Q	5Q	0	Submissive
Q	2	4Q	5Q	0	Submissive
Q	2	2Q	5Q	0	Submissive
Q	2	4Q	2Q	0	Submissive
Q	2	3Q	5Q	0	Submissive
Q	2	5Q	3Q	0	Submissive
Q	2	5Q	2Q	0	Submissive
Q	2	3Q	5Q	0	Submissive
Q	2	2Q	5Q	0	Submissive
Q	2	4Q	5Q	0	Submissive
Q	2	2Q	5Q	0	Submissive
Q	2	3Q	4Q	0	Submissive
Q	2	1Q	5Q	0	Submissive
Q	2	1Q	5Q	0	Submissive
Q	2	3Q	5Q	0	Submissive
Q	2	4Q	5Q	0	Submissive
Q	2	2Q	5Q	0	Submissive
Q	2	4Q	5Q	0	Submissive
Q	2	4Q	5Q	0	Submissive
Q	2	3Q	2Q	0	Submissive
Q	2	3Q	5Q	0	Submissive
Q	2	3Q	5Q	0	Submissive
Q	2	1Q	5Q	0	Submissive
Q	2	1Q	5Q	0	Submissive
Q	2	2Q	5Q	0	Submissive
Q	2	4Q	3Q	0	Submissive
Q	2	2Q	3Q	0	Submissive
Q	2	2Q	3Q	0	Submissive
Q	2	5Q	2Q	0	Submissive
Q	2	1Q	5Q	0	Submissive
Q	2	4Q	5Q	0	Submissive
Q	2	4Q	5Q	0	Submissive
Q	2	1Q	5Q	0	Submissive
Q	2	1Q	3Q	0	Submissive
Q	2	1Q	5Q	0	Submissive
Q	2	4Q		0	Submissive
Q	2	1Q	5Q	0	Submissive
Q	2	4Q	5Q	0	Submissive
Q	2	3Q	5Q	0	Submissive
Q	2	3Q	5Q	0	Submissive
Q	2	1Q		0	Submissive
Q	2	4Q		0	Submissive
Q	2	2Q	5Q	0	Submissive
Q	2	1Q		0	Submissive
Q	2	4Q		0	Submissive
Q	2	2Q	5Q	0	Submissive
Q	2	2Q	5Q	0	Submissive
F	2	1F	3F	0	Submissive
F	2	1F	3F	0	Submissive
F	2	1F	3F	0	Submissive
F	2	2F		0	Submissive
F	2	1F	3F	0	Submissive
F	2	1F	3F	0	Submissive
F	2	1F	3F	0	Submissive
F	2	1F	3F	0	Submissive
F	2	2F	3F	0	Submissive
F	2	2F	3F	0	Submissive
F	2	2F	3F	0	Submissive
F	2	1F		0	Submissive
F	2	2F	3F	0	Submissive
F	2	2F	3F	0	Submissive
F	2	1F		0	Submissive
F	2	1F	3F	0	Submissive
F	2	1F	3F	0	Submissive
F	2	1F	3F	0	Submissive
F	2	1F	3F	0	Submissive
F	2	2F	3F	0	Submissive
F	2	2F	1F	0	Submissive
F	2	1F	3F	0	Submissive
F	2	2F		0	Submissive
F	2	2F	3F	0	Submissive
F	2	1F	3F	0	Submissive
F	2	1F	3F	0	Submissive
F	2	2F	3F	0	Submissive
F	2	2F	3F	0	Submissive
F	2	1F		0	Submissive
[truncated: 838 more rows]

## Sheet: AlloGroomData
Cage ID	Day	ActorID	RecipientID	Behavior
N	2	4N		Allo-Groom
N	2	4N	1N	Allo-Groom
N	2	4N	1N	Allo-Groom
N	2	4N		Allo-Groom
N	2	4N		Allo-Groom
N	2	3N	4N	Allo-Groom
N	2	5N		Allo-Groom
N	2	2N	1N	Allo-Groom
G	7	2G	1G	Allo-Groom
E	7	5E	2E	Allo-Groom
E	7	5E	2E	Allo-Groom
E	7	5E	2E	Allo-Groom
E	7	5E	2E	Allo-Groom
H	7	2H	1H	Allo-Groom
H	7	2H	1H	Allo-Groom
H	7	2H	3H	Allo-Groom
V	7	5V	3V	Allo-Groom
V	7	3V	1V	Allo-Groom
L	7	5L	1L	Allo-Groom
L	7	5L	1L	Allo-Groom
L	7	5L	1L	Allo-Groom
V	7	2V	1V	Allo-Groom
V	7	3V	1V	Allo-Groom
V	7	2V		Allo-Groom
V	7	2V	1V	Allo-Groom
V	7	1V	3V	Allo-Groom
V	7	3V	4V	Allo-Groom
V	7	2V	4V	Allo-Groom
V	7	2V	3V	Allo-Groom
V	7	2V	4V	Allo-Groom
V	7	5V	1V	Allo-Groom
V	7	3V	4V	Allo-Groom
V	7	2V	5V	Allo-Groom
V	7	2V	5V	Allo-Groom
X	7	3X	1X	Allo-Groom
X	7	2X	1X	Allo-Groom
X	7	2X	1X	Allo-Groom
X	7	2X	3X	Allo-Groom
X	7	2X	1X	Allo-Groom
X	7	1X	2X	Allo-Groom
X	7	2X	1X	Allo-Groom
X	7	3X	1X	Allo-Groom
X	7	3X	2X	Allo-Groom
X	7	3X	2X	Allo-Groom
X	7	3X	1X	Allo-Groom
X	7	3X	1X	Allo-Groom
X	7	3X	2X	Allo-Groom
X	7	1X	2X	Allo-Groom
X	7	3X	1X	Allo-Groom
X	7	3X	1X	Allo-Groom
X	7	3X	1X	Allo-Groom
X	7	3X	1X	Allo-Groom
J	7	4J		Allo-Groom
J	7	4J	1J	Allo-Groom
J	7	4J	2J	Allo-Groom
J	7	4J	1J	Allo-Groom
J	7	4J	1J	Allo-Groom
J	7	4J	2J	Allo-Groom
J	7	4J	2J	Allo-Groom
J	7	4J	2J	Allo-Groom
J	7	4J	1J	Allo-Groom
J	7	4J	3J	Allo-Groom
J	7	4J	2J	Allo-Groom
J	7	4J	1J	Allo-Groom
J	7	5J	4J	Allo-Groom
J	7	5J	4J	Allo-Groom
J	7	5J	4J	Allo-Groom
J	7	4J	2J	Allo-Groom
J	7	4J	2J	Allo-Groom
J	7	4J	3J	Allo-Groom
J	7	4J	2J	Allo-Groom
J	7	4J	1J	Allo-Groom
J	7	4J	3J	Allo-Groom
J	7	2J	5J	Allo-Groom
J	7	5J	3J	Allo-Groom
J	7	5J	1J	Allo-Groom
J	7	5J	1J	Allo-Groom
J	7	2J	3J	Allo-Groom
J	7	4J	3J	Allo-Groom
J	7	5J	4J	Allo-Groom
J	7	4J	3J	Allo-Groom
J	7	5J		Allo-Groom
J	7	2J	3J	Allo-Groom
J	7	2J	3J	Allo-Groom
J	7	2J	3J	Allo-Groom
J	7	2J	3J	Allo-Groom
X	7	3X	2X	Allo-Groom
X	7	3X	2X	Allo-Groom
X	7	3X	1X	Allo-Groom
X	7	3X	2X	Allo-Groom
X	7	3X	1X	Allo-Groom
X	7	3X	2X	Allo-Groom
X	7	3X	1X	Allo-Groom
X	7	2X	1X	Allo-Groom
X	7	3X	1X	Allo-Groom
X	7	3X	2X	Allo-Groom
X	7	3X	2X	Allo-Groom
X	7	3X	1X	Allo-Groom
X	7	3X	1X	Allo-Groom
X	7	3X	2X	Allo-Groom
X	7	3X	1X	Allo-Groom
X	7	3X	1X	Allo-Groom
X	7	1X	2X	Allo-Groom
X	7	3X	1X	Allo-Groom
X	7	3X	1X	Allo-Groom
X	7	2X	1X	Allo-Groom
X	7	2X	3X	Allo-Groom
X	7	2X	1X	Allo-Groom
J	7	4J	3J	Allo-Groom
J	7	4J	1J	Allo-Groom
J	7	5J	4J	Allo-Groom
J	7	5J	1J	Allo-Groom
J	7	2J	3J	Allo-Groom
J	7	4J	3J	Allo-Groom
J	7	4J	2J	Allo-Groom
J	7	5J	2J	Allo-Groom
J	7	2J	1J	Allo-Groom
J	7	5J	4J	Allo-Groom
J	7	5J	1J	Allo-Groom
J	7	5J	3J	Allo-Groom
J	7	5J	3J	Allo-Groom
J	7	4J	2J	Allo-Groom
J	7	4J	2J	Allo-Groom
J	7	4J	3J	Allo-Groom
J	7	4J	2J	Allo-Groom
U	2	1U	2U	Allo-Groom
U	2	1U	2U	Allo-Groom
U	2	1U	2U	Allo-Groom
U	2	1U	2U	Allo-Groom
X	7	2X	1X	Allo-Groom
X	7	3X	1X	Allo-Groom
X	7	1X	3X	Allo-Groom
X	7	3X	2X	Allo-Groom
X	7	1X	3X	Allo-Groom
X	7	3X	2X	Allo-Groom
X	7	1X	2X	Allo-Groom
X	7	1X	2X	Allo-Groom
J	7	3J	5J	Allo-Groom
J	7	4J	2J	Allo-Groom
J	7	5J	4J	Allo-Groom
J	7	4J	5J	Allo-Groom
J	7	4J	1J	Allo-Groom
J	7	4J	5J	Allo-Groom
J	7	2J	1J	Allo-Groom
J	7	2J	3J	Allo-Groom
J	7	4J	3J	Allo-Groom
J	7	2J	1J	Allo-Groom
J	7	3J	1J	Allo-Groom
J	7	3J	4J	Allo-Groom
J	7	3J	4J	Allo-Groom
J	7	5J		Allo-Groom
J	7	5J	1J	Allo-Groom
D	7	1D	2D	Allo-Groom
D	7	3D	1D	Allo-Groom
N	7	4N	2N	Allo-Groom
N	7	4N	3N	Allo-Groom
N	7	5N	2N	Allo-Groom
N	7	4N	1N	Allo-Groom
N	7	4N	5N	Allo-Groom
N	7	5N	3N	Allo-Groom
X	7	3X	2X	Allo-Groom
X	7	3X	2X	Allo-Groom
X	7	3X	1X	Allo-Groom
X	7	3X	1X	Allo-Groom
X	7	3X	2X	Allo-Groom
X	7	3X	1X	Allo-Groom
X	7	2X	1X	Allo-Groom
X	7	3X	1X	Allo-Groom
X	7	1X	2X	Allo-Groom
X	7	2X	1X	Allo-Groom
X	7	2X	1X	Allo-Groom
X	7	3X	1X	Allo-Groom
X	7	3X	2X	Allo-Groom
X	7	3X	2X	Allo-Groom
J	7	2J	5J	Allo-Groom
J	7	2J	4J	Allo-Groom
J	7	2J	4J	Allo-Groom
J	7	2J	1J	Allo-Groom
J	7	2J	4J	Allo-Groom
J	7	3J	4J	Allo-Groom
J	7	5J	3J	Allo-Groom
J	7	2J	3J	Allo-Groom
J	7	3J	4J	Allo-Groom
J	7	2J	5J	Allo-Groom
J	7	5J	2J	Allo-Groom
J	7	2J	3J	Allo-Groom
J	7	2J	4J	Allo-Groom
J	7	4J	3J	Allo-Groom
J	7	4J	5J	Allo-Groom
J	7	4J	3J	Allo-Groom
J	7	4J	1J	Allo-Groom
J	7	4J	2J	Allo-Groom
J	7	1J	4J	Allo-Groom
J	7	1J	3J	Allo-Groom
J	7	2J	3J	Allo-Groom
J	7	5J	2J	Allo-Groom
J	7	5J	4J	Allo-Groom
J	7	5J	1J	Allo-Groom
J	7	2J	1J	Allo-Groom
J	7	4J		Allo-Groom
J	7	4J		Allo-Groom
J	7	5J	3J	Allo-Groom
J	7	3J	1J	Allo-Groom
J	7	3J	5J	Allo-Groom
J	7	2J	5J	Allo-Groom
J	7	3J	2J	Allo-Groom
J	7	3J	2J	Allo-Groom
J	7	1J	4J	Allo-Groom
J	7	1J	4J	Allo-Groom
J	7	1J	2J	Allo-Groom
J	7	1J	5J	Allo-Groom
J	7	3J	4J	Allo-Groom
J	7	3J	4J	Allo-Groom
J	7	5J	2J	Allo-Groom
J	7	5J	2J	Allo-Groom
J	7	4J	3J	Allo-Groom
J	7	3J	1J	Allo-Groom
J	7	3J	1J	Allo-Groom
J	7	3J	2J	Allo-Groom
M	7	1M	2M	Allo-Groom
M	7	1M	3M	Allo-Groom
M	7	1M	3M	Allo-Groom
M	7	1M	2M	Allo-Groom
M	7	1M	2M	Allo-Groom
M	7	3M	1M	Allo-Groom
M	7	1M	3M	Allo-Groom
M	7	1M	3M	Allo-Groom
M	7	3M	1M	Allo-Groom
M	7	1M	3M	Allo-Groom
M	7	1M	2M	Allo-Groom
M	7	1M	2M	Allo-Groom
M	7	1M	2M	Allo-Groom
M	7	3M		Allo-Groom
M	7	1M	3M	Allo-Groom
M	7	3M	2M	Allo-Groom
M	7	1M	3M	Allo-Groom
M	7	1M	2M	Allo-Groom
M	7	1M	3M	Allo-Groom
M	7	1M	3M	Allo-Groom
M	7	1M	2M	Allo-Groom
M	7	1M	3M	Allo-Groom
M	7	1M	2M	Allo-Groom
M	7	1M	2M	Allo-Groom
M	7	1M	3M	Allo-Groom
M	7	1M	3M	Allo-Groom
E	2	5E	1E	Allo-Groom
E	2	1E	3E	Allo-Groom
T	7	2T	5T	Allo-Groom
T	7	2T	5T	Allo-Groom
T	7	1T	2T	Allo-Groom
T	7	2T	4T	Allo-Groom
T	7	5T	3T	Allo-Groom
T	7	1T	3T	Allo-Groom
T	7	1T		Allo-Groom
T	7	1T	5T	Allo-Groom
T	7	1T	5T	Allo-Groom
T	7	1T	5T	Allo-Groom
T	7	1T	5T	Allo-Groom
T	7	1T	5T	Allo-Groom
T	7	3T	2T	Allo-Groom
R	7	3R	1R	Allo-Groom
R	7	3R	2R	Allo-Groom
R	7	1R	3R	Allo-Groom
R	7	1R	3R	Allo-Groom
R	7	1R	3R	Allo-Groom
R	7	1R	2R	Allo-Groom
R	7	1R	2R	Allo-Groom
R	7	1R	3R	Allo-Groom
R	7	1R	2R	Allo-Groom
R	7	1R	2R	Allo-Groom
R	7	1R	2R	Allo-Groom
R	7	2R	1R	Allo-Groom
R	7	3R	1R	Allo-Groom
R	7	3R	2R	Allo-Groom
R	7	1R	2R	Allo-Groom
R	7	1R	3R	Allo-Groom
R	7	1R	2R	Allo-Groom
R	7	3R	2R	Allo-Groom
R	7	2R	1R	Allo-Groom
R	7	2R	1R	Allo-Groom
R	7	1R	2R	Allo-Groom
R	7	1R	2R	Allo-Groom
R	7	1R	3R	Allo-Groom
R	7	1R	2R	Allo-Groom
R	7	1R	2R	Allo-Groom
R	7	1R	2R	Allo-Groom
R	7	1R	2R	Allo-Groom
R	7	1R	3R	Allo-Groom
R	7	1R	2R	Allo-Groom
R	7	3R	2R	Allo-Groom
R	7	2R	1R	Allo-Groom
R	7	1R	3R	Allo-Groom
R	7	1R	3R	Allo-Groom
R	7	1R	3R	Allo-Groom
R	7	1R		Allo-Groom
R	7	3R	2R	Allo-Groom
R	7	3R	1R	Allo-Groom
R	7	3R	2R	Allo-Groom
R	7	3R	2R	Allo-Groom
R	7	3R	2R	Allo-Groom
R	7	1R	3R	Allo-Groom
N	7	5N	2N	Allo-Groom
N	7	2N	4N	Allo-Groom
N	7	4N	2N	Allo-Groom
N	7	4N	3N	Allo-Groom
N	7	4N	2N	Allo-Groom
N	7	4N	3N	Allo-Groom
D	7	2D	3D	Allo-Groom
D	7	3D	2D	Allo-Groom
W	7	3W	5W	Allo-Groom
W	7	3W	5W	Allo-Groom
W	7	3W	5W	Allo-Groom
W	7	3W	5W	Allo-Groom
W	7	1W	2W	Allo-Groom
W	7	1W	2W	Allo-Groom
W	7	3W	5W	Allo-Groom
W	7	1W	3W	Allo-Groom
W	7	3W	5W	Allo-Groom
W	7	3W	4W	Allo-Groom
W	7	4W	2W	Allo-Groom
W	7	1W	3W	Allo-Groom
W	7	1W	5W	Allo-Groom
W	7	1W	5W	Allo-Groom
W	7	1W	5W	Allo-Groom
W	7	1W	3W	Allo-Groom
W	7	3W	5W	Allo-Groom
W	7	1W	5W	Allo-Groom
W	7	1W	5W	Allo-Groom
W	7	3W	5W	Allo-Groom
N	2	4N	2N	Allo-Groom
N	2	4N	3N	Allo-Groom
W	7	5W	2W	Allo-Groom
H	2	1H	2H	Allo-Groom
H	2	1H	2H	Allo-Groom
H	2	1H	3H	Allo-Groom
H	2	1H	2H	Allo-Groom
H	2	1H	3H	Allo-Groom
H	2	1H	2H	Allo-Groom
H	2	3H	2H	Allo-Groom
H	2	3H	2H	Allo-Groom
H	2	3H	2H	Allo-Groom
H	2	1H	3H	Allo-Groom
H	2	1H		Allo-Groom
H	2	1H	3H	Allo-Groom
H	2	2H	3H	Allo-Groom
H	2	1H	2H	Allo-Groom
H	2	2H	3H	Allo-Groom
S	2	1S	2S	Allo-Groom
S	2	2S	3S	Allo-Groom
S	2	2S	1S	Allo-Groom
S	2	1S	2S	Allo-Groom
S	2	2S	3S	Allo-Groom
S	2	3S	1S	Allo-Groom
S	2	1S	3S	Allo-Groom
S	2	2S	1S	Allo-Groom
S	2	2S	3S	Allo-Groom
S	2	2S	1S	Allo-Groom
S	2	2S	3S	Allo-Groom
S	2	2S	1S	Allo-Groom
S	2	2S	3S	Allo-Groom
S	2	2S	1S	Allo-Groom
S	2	2S	1S	Allo-Groom
S	2	2S	3S	Allo-Groom
S	2	2S	1S	Allo-Groom
S	2	3S	2S	Allo-Groom
S	2	2S	3S	Allo-Groom
S	2	3S	2S	Allo-Groom
N	2	4N	2N	Allo-Groom
N	2	4N	1N	Allo-Groom
N	2	2N	1N	Allo-Groom
N	2	5N	3N	Allo-Groom
N	2	3N	2N	Allo-Groom
N	2	3N	5N	Allo-Groom
D	2	3D		Allo-Groom
D	2	3D	1D	Allo-Groom
D	2	3D	2D	Allo-Groom
J	2	1J		Allo-Groom
J	2	4J	2J	Allo-Groom
J	2	4J	5J	Allo-Groom
J	2	4J	1J	Allo-Groom
J	2	4J	1J	Allo-Groom
J	2	4J	2J	Allo-Groom
J	2	4J	5J	Allo-Groom
J	2	4J	3J	Allo-Groom
J	2	1J	2J	Allo-Groom
J	2	4J	5J	Allo-Groom
J	2	4J	5J	Allo-Groom
J	2	4J	1J	Allo-Groom
J	2	4J	2J	Allo-Groom
J	2	4J	3J	Allo-Groom
J	2	4J	5J	Allo-Groom
J	2	4J	2J	Allo-Groom
J	2	4J	3J	Allo-Groom
J	2	4J	2J	Allo-Groom
J	2	4J	2J	Allo-Groom
J	2	4J	1J	Allo-Groom
J	2	4J	5J	Allo-Groom
J	2	5J	1J	Allo-Groom
J	2	4J	3J	Allo-Groom
J	2	4J	3J	Allo-Groom
J	2	5J	1J	Allo-Groom
J	2	2J	3J	Allo-Groom
J	2	5J	2J	Allo-Groom
J	2	3J	4J	Allo-Groom
J	2	5J	1J	Allo-Groom
J	2	4J	3J	Allo-Groom
J	2	1J		Allo-Groom
J	2	5J		Allo-Groom
J	2	4J		Allo-Groom
J	2	5J		Allo-Groom
J	2	5J	3J	Allo-Groom
J	2	5J		Allo-Groom
J	2	5J	2J	Allo-Groom
J	2	3J	5J	Allo-Groom
J	2	3J	2J	Allo-Groom
J	2	4J	3J	Allo-Groom
J	2	4J	2J	Allo-Groom
J	2	3J	2J	Allo-Groom
J	2	5J	4J	Allo-Groom
J	2	3J	2J	Allo-Groom
J	2	3J	5J	Allo-Groom
J	2	3J	2J	Allo-Groom
J	2	3J	5J	Allo-Groom
J	2	5J	4J	Allo-Groom
J	2	5J		Allo-Groom
J	2	5J		Allo-Groom
J	2	5J		Allo-Groom
J	2	5J		Allo-Groom
X	2	3X	2X	Allo-Groom
X	2	3X	1X	Allo-Groom
X	2	3X	1X	Allo-Groom
X	2	3X	1X	Allo-Groom
X	2	3X	1X	Allo-Groom
E	2	1E	2E	Allo-Groom
E	2	4E	5E	Allo-Groom
E	2	5E	2E	Allo-Groom
E	2	1E	5E	Allo-Groom
E	2	1E	5E	Allo-Groom
E	2	5E		Allo-Groom
R	7	1R	2R	Allo-Groom
E	2	4E	1E	Allo-Groom
E	2	4E	5E	Allo-Groom
E	2	4E	5E	Allo-Groom
E	2	4E	3E	Allo-Groom
E	2	4E	5E	Allo-Groom
E	2	5E	1E	Allo-Groom
E	2	4E	3E	Allo-Groom
E	2	4E	2E	Allo-Groom
E	2	2E	3E	Allo-Groom
E	2	4E	3E	Allo-Groom
E	2	4E	1E	Allo-Groom
E	2	5E	2E	Allo-Groom
E	2	4E	5E	Allo-Groom
E	2	5E	3E	Allo-Groom
E	2	5E	2E	Allo-Groom
E	2	4E	2E	Allo-Groom
E	2	2E	1E	Allo-Groom
E	2	5E	3E	Allo-Groom
E	2	5E	2E	Allo-Groom
E	2	4E		Allo-Groom
E	2	2E	4E	Allo-Groom
E	2	3E		Allo-Groom
E	2	4E		Allo-Groom
E	2	4E		Allo-Groom
E	2	2E	3E	Allo-Groom
E	2	3E		Allo-Groom
E	2	4E	5E	Allo-Groom
E	2	4E	3E	Allo-Groom
E	2	3E	2E	Allo-Groom
E	2	5E	1E	Allo-Groom
E	2	2E	4E	Allo-Groom
E	2	4E	3E	Allo-Groom
E	2	1E	3E	Allo-Groom
E	2	1E	2E	Allo-Groom
R	2	3R	2R	Allo-Groom
R	2	2R	3R	Allo-Groom
R	2	2R	3R	Allo-Groom
R	2	2R	1R	Allo-Groom
M	2	2M		Allo-Groom
M	2	1M	3M	Allo-Groom
M	2	1M	3M	Allo-Groom
M	2	1M	3M	Allo-Groom
M	2	1M	2M	Allo-Groom
M	2	2M	1M	Allo-Groom
M	2	2M		Allo-Groom
M	2	1M	3M	Allo-Groom
M	2	2M	1M	Allo-Groom
M	2	2M	1M	Allo-Groom
M	2	2M	3M	Allo-Groom
M	2	2M	3M	Allo-Groom
M	2	1M	2M	Allo-Groom
M	2	3M		Allo-Groom
G	2	4G	3G	Allo-Groom
G	2	4G	1G	Allo-Groom
G	2	4G	1G	Allo-Groom
G	2	4G	3G	Allo-Groom
G	2	3G		Allo-Groom
G	2	2G	4G	Allo-Groom
O	2	2O	3O	Allo-Groom
O	2	2O	1O	Allo-Groom
O	2	2O	3O	Allo-Groom
O	2	3O	2O	Allo-Groom
V	2	3V	1V	Allo-Groom
Q	2	2Q		Allo-Groom
Q	2	3Q	5Q	Allo-Groom
Q	2	1Q	5Q	Allo-Groom
Q	2	3Q	5Q	Allo-Groom
Q	2	1Q	5Q	Allo-Groom
Q	2	3Q	1Q	Allo-Groom
Q	2	4Q	5Q	Allo-Groom
Q	2	3Q	2Q	Allo-Groom
Q	2	3Q	1Q	Allo-Groom
Q	2	3Q	2Q	Allo-Groom
Q	2	3Q	4Q	Allo-Groom
Q	2	1Q	4Q	Allo-Groom
Q	2	3Q		Allo-Groom
Q	2	3Q		Allo-Groom
Q	2	3Q	5Q	Allo-Groom
Q	2	3Q	5Q	Allo-Groom
Q	2	3Q	1Q	Allo-Groom
Q	2	3Q	5Q	Allo-Groom
Q	2	4Q	3Q	Allo-Groom
Q	2	2Q	3Q	Allo-Groom
Q	2	3Q	1Q	Allo-Groom
Q	2	3Q	2Q	Allo-Groom
Q	2	3Q		Allo-Groom
Q	2	3Q		Allo-Groom
Q	2	3Q	5Q	Allo-Groom
Q	2	3Q	2Q	Allo-Groom
Q	2	3Q	1Q	Allo-Groom
Q	2	5Q	4Q	Allo-Groom
Q	2	5Q	1Q	Allo-Groom
Q	2	2Q	4Q	Allo-Groom
Q	2	2Q	3Q	Allo-Groom
Q	2	1Q	3Q	Allo-Groom
Q	2	4Q	5Q	Allo-Groom
Q	2	3Q	5Q	Allo-Groom
Q	2	1Q	4Q	Allo-Groom
Q	2	4Q	3Q	Allo-Groom
Q	2	3Q	5Q	Allo-Groom
F	2	3F	2F	Allo-Groom
F	2	2F	1F	Allo-Groom
P	2	5P	1P	Allo-Groom
P	2	5P	4P	Allo-Groom
P	2	5P	1P	Allo-Groom
P	2	1P	2P	Allo-Groom
P	2	5P	3P	Allo-Groom
P	2	5P	2P	Allo-Groom
P	2	4P	2P	Allo-Groom
P	2	2P	5P	Allo-Groom
P	2	5P	4P	Allo-Groom
P	2	5P	1P	Allo-Groom
P	2	5P	1P	Allo-Groom
P	2	4P	2P	Allo-Groom
P	2	4P	5P	Allo-Groom
P	2	5P	1P	Allo-Groom
P	2	4P	1P	Allo-Groom
P	2	3P	2P	Allo-Groom
P	2	5P	1P	Allo-Groom
P	2	5P	2P	Allo-Groom
P	2	5P	4P	Allo-Groom
P	2	5P	1P	Allo-Groom
P	2	5P	1P	Allo-Groom
P	2	5P	3P	Allo-Groom
P	2	5P	2P	Allo-Groom
P	2	5P	2P	Allo-Groom
P	2	5P	4P	Allo-Groom
P	2	5P	2P	Allo-Groom
L	2	5L	3L	Allo-Groom
L	2	5L	3L	Allo-Groom
L	2	4L	1L	Allo-Groom
L	2	3L	4L	Allo-Groom
L	2	3L	1L	Allo-Groom
L	2	3L	5L	Allo-Groom
L	2	3L	2L	Allo-Groom
L	2	3L	3L	Allo-Groom
W	2	4W	5W	Allo-Groom
W	2	1W	5W	Allo-Groom
W	2	3W	4W	Allo-Groom
W	2	3W	2W	Allo-Groom
W	2	2W	5W	Allo-Groom
W	2	1W	4W	Allo-Groom
W	2	1W	2W	Allo-Groom
W	2	3W	2W	Allo-Groom
W	2	1W	4W	Allo-Groom
W	2	3W	5W	Allo-Groom
W	2	1W	3W	Allo-Groom
W	2	1W	4W	Allo-Groom
W	2	2W	4W	Allo-Groom
W	2	5W	4W	Allo-Groom
W	2	1W	3W	Allo-Groom
W	2	2W	5W	Allo-Groom
W	2	5W	4W	Allo-Groom
W	2	1W	2W	Allo-Groom
W	2	1W	3W	Allo-Groom
W	2	2W	5W	Allo-Groom
W	2	5W	3W	Allo-Groom
W	2	4W	2W	Allo-Groom
W	2	4W	3W	Allo-Groom
W	2	1W	5W	Allo-Groom
W	2	1W	5W	Allo-Groom
W	2	4W	1W	Allo-Groom
U	2	1U	2U	Allo-Groom
U	2	1U	2U	Allo-Groom
U	2	3U	1U	Allo-Groom
U	2	1U	3U	Allo-Groom
U	2	1U	3U	Allo-Groom
U	2	1U	3U	Allo-Groom
U	2	1U	2U	Allo-Groom
U	2	1U	2U	Allo-Groom
T	2	2T	4T	Allo-Groom
O	7	1O	2O	Allo-Groom
O	7	2O	1O	Allo-Groom
O	7	2O	1O	Allo-Groom
O	7	2O	3O	Allo-Groom
O	7	3O	2O	Allo-Groom
O	7	2O	1O	Allo-Groom
O	7	1O	3O	Allo-Groom
O	7	1O	2O	Allo-Groom
O	7	2O	1O	Allo-Groom
O	7	1O	3O	Allo-Groom
O	7	1O	2O	Allo-Groom
O	7	1O	3O	Allo-Groom
O	7	1O	3O	Allo-Groom
O	7	3O	2O	Allo-Groom
O	7	1O	3O	Allo-Groom
E	7	1E	2E	Allo-Groom
E	7	1E	2E	Allo-Groom
E	7	1E	2E	Allo-Groom
E	7	5E		Allo-Groom
E	7	4E	3E	Allo-Groom
E	7	4E	2E	Allo-Groom
E	7	4E	3E	Allo-Groom
E	7	4E	1E	Allo-Groom
E	7	4E	5E	Allo-Groom
E	7	4E	1E	Allo-Groom
R	7	3R	2R	Allo-Groom
R	7	3R	1R	Allo-Groom
R	7	1R	2R	Allo-Groom
R	7	3R	1R	Allo-Groom
R	7	1R	2R	Allo-Groom
R	7	3R	2R	Allo-Groom
R	7	3R	2R	Allo-Groom
R	7	3R	2R	Allo-Groom
R	7	2R	1R	Allo-Groom
R	7	1R	2R	Allo-Groom
R	7	1R	3R	Allo-Groom
R	7	1R	2R	Allo-Groom
R	7	2R	1R	Allo-Groom
R	7	2R	1R	Allo-Groom
R	7	1R	2R	Allo-Groom
R	7	2R	1R	Allo-Groom
L	7	5L	1L	Allo-Groom
L	7	5L		Allo-Groom
L	7	2L	4L	Allo-Groom
L	7	3L	1L	Allo-Groom
G	7	2G	3G	Allo-Groom
L	7	5L	1L	Allo-Groom
L	7	2L	5L	Allo-Groom
L	7	5L	2L	Allo-Groom
L	7	5L	1L	Allo-Groom
L	7	5L	3L	Allo-Groom
L	7	1L	5L	Allo-Groom
L	7	5L	2L	Allo-Groom
L	7	3L	2L	Allo-Groom
L	7	5L	3L	Allo-Groom
L	7	1L	4L	Allo-Groom
L	7	1L		Allo-Groom
L	7	1L	3L	Allo-Groom
L	7	1L	4L	Allo-Groom
L	7	5L	3L	Allo-Groom
G	7	3G	5G	Allo-Groom
W	7	4W		Allo-Groom
W	7	1W		Allo-Groom
W	7	1W	3W	Allo-Groom
W	7	3W	2W	Allo-Groom
W	7	3W	5W	Allo-Groom
W	7	3W	5W	Allo-Groom
A	7	1A	2A	Allo-Groom
D	7	3D	1D	Allo-Groom
D	7	3D	1D	Allo-Groom
W	7	1W	3W	Allo-Groom
W	7	2W	4W	Allo-Groom
W	7	2W	5W	Allo-Groom
W	7	1W	5W	Allo-Groom
W	7	1W	3W	Allo-Groom
W	7	5W	1W	Allo-Groom
W	7	1W	4W	Allo-Groom
W	7	3W	4W	Allo-Groom
W	7	1W	4W	Allo-Groom
W	7	1W	4W	Allo-Groom
W	7	1W	5W	Allo-Groom
W	7	1W	5W	Allo-Groom
W	7	4W	2W	Allo-Groom
W	7	3W	4W	Allo-Groom
W	7	5W	1W	Allo-Groom
W	7	1W	2W	Allo-Groom
W	7	3W	5W	Allo-Groom
W	7	3W	1W	Allo-Groom
W	7	3W	4W	Allo-Groom
W	7	3W	1W	Allo-Groom
W	7	4W	5W	Allo-Groom
W	7	3W	5W	Allo-Groom
W	7	3W	5W	Allo-Groom
W	7	5W	4W	Allo-Groom
W	7	2W	3W	Allo-Groom
W	7	3W	1W	Allo-Groom
W	7	4W	1W	Allo-Groom
W	7	5W	2W	Allo-Groom
W	7	2W	5W	Allo-Groom
W	7	1W	2W	Allo-Groom
W	7	1W	3W	Allo-Groom
W	7	1W	4W	Allo-Groom
N	7	4N	2N	Allo-Groom
N	7	4N	2N	Allo-Groom
N	7	4N	3N	Allo-Groom
N	7	4N	3N	Allo-Groom
N	7	4N	2N	Allo-Groom
U	7	1U	2U	Allo-Groom
U	7	1U	2U	Allo-Groom
U	7	1U	2U	Allo-Groom
U	7	1U	3U	Allo-Groom
U	7	1U	2U	Allo-Groom
U	7	2U	1U	Allo-Groom
U	7	1U	2U	Allo-Groom
U	7	3U	2U	Allo-Groom
U	7	1U	3U	Allo-Groom
U	7	2U	1U	Allo-Groom
U	7	1U	3U	Allo-Groom
U	7	3U	2U	Allo-Groom
U	7	2U	1U	Allo-Groom
U	7	2U	3U	Allo-Groom
U	7	3U	2U	Allo-Groom
U	7	1U	2U	Allo-Groom
U	7	2U	1U	Allo-Groom
U	7	2U	3U	Allo-Groom
U	7	2U	3U	Allo-Groom
U	7	2U	3U	Allo-Groom
U	7	1U	3U	Allo-Groom
U	7	2U	3U	Allo-Groom
U	7	3U	2U	Allo-Groom
U	7	3U	1U	Allo-Groom
Q	7	1Q	4Q	Allo-Groom
Q	7	1Q	5Q	Allo-Groom
Q	7	4Q	5Q	Allo-Groom
Q	7	4Q	5Q	Allo-Groom
Q	7	3Q	5Q	Allo-Groom
Q	7	4Q	5Q	Allo-Groom
Q	7	3Q	4Q	Allo-Groom
Q	7	2Q	1Q	Allo-Groom
Q	7	3Q	2Q	Allo-Groom
Q	7	3Q	1Q	Allo-Groom
Q	7	3Q	2Q	Allo-Groom
Q	7	4Q	2Q	Allo-Groom
Q	7	3Q	2Q	Allo-Groom
Q	7	1Q	4Q	Allo-Groom
Q	7	5Q	1Q	Allo-Groom
Q	7	4Q	5Q	Allo-Groom
Q	7	4Q	5Q	Allo-Groom
Q	7	4Q	1Q	Allo-Groom
Q	7	1Q	5Q	Allo-Groom
Q	7	1Q	2Q	Allo-Groom
Q	7	1Q	4Q	Allo-Groom
Q	7	1Q	5Q	Allo-Groom
Q	7	2Q	5Q	Allo-Groom
Q	7	2Q	5Q	Allo-Groom
Q	7	2Q	1Q	Allo-Groom
Q	7	2Q	5Q	Allo-Groom
Q	7	2Q	1Q	Allo-Groom
Q	7	4Q	3Q	Allo-Groom
Q	7	4Q	5Q	Allo-Groom
Q	7	4Q	3Q	Allo-Groom
Q	7	4Q	1Q	Allo-Groom
Q	7	1Q	5Q	Allo-Groom
Q	7	1Q	4Q	Allo-Groom
Q	7	3Q	5Q	Allo-Groom
Q	7	3Q	2Q	Allo-Groom
Q	7	3Q	4Q	Allo-Groom
Q	7	3Q	5Q	Allo-Groom
Q	7	3Q	4Q	Allo-Groom
Q	7	2Q	4Q	Allo-Groom
Q	7	2Q	5Q	Allo-Groom
Q	7	2Q	4Q	Allo-Groom
Q	7	4Q	3Q	Allo-Groom
Q	7	4Q	1Q	Allo-Groom
Q	7	4Q	1Q	Allo-Groom
Q	7	4Q	2Q	Allo-Groom
Q	7	4Q	3Q	Allo-Groom
Q	7	2Q	3Q	Allo-Groom
Q	7	4Q	3Q	Allo-Groom
P	7	4P	1P	Allo-Groom
P	7	5P	3P	Allo-Groom
P	7	5P	2P	Allo-Groom
P	7	5P	2P	Allo-Groom
P	7	5P	4P	Allo-Groom
P	7	5P	2P	Allo-Groom
P	7	5P	2P	Allo-Groom
P	7	5P	1P	Allo-Groom
P	7	5P	3P	Allo-Groom
P	7	5P	3P	Allo-Groom
P	7	4P	2P	Allo-Groom
P	7	4P	2P	Allo-Groom
P	7	4P	2P	Allo-Groom
P	7	4P	2P	Allo-Groom
P	7	4P	2P	Allo-Groom
P	7	3P	4P	Allo-Groom
P	7	1P	5P	Allo-Groom
P	7	3P	5P	Allo-Groom
P	7	4P	2P	Allo-Groom
P	7	4P	3P	Allo-Groom
P	7	4P	2P	Allo-Groom
P	7	4P	2P	Allo-Groom
P	7	3P	4P	Allo-Groom
P	7	5P	1P	Allo-Groom
P	7	3P	5P	Allo-Groom
P	7	4P	1P	Allo-Groom
P	7	5P	3P	Allo-Groom
P	7	5P	2P	Allo-Groom
P	7	5P	3P	Allo-Groom
P	7	4P	3P	Allo-Groom
P	7	5P	4P	Allo-Groom
P	7	4P	1P	Allo-Groom
P	7	1P	2P	Allo-Groom
P	7	1P	2P	Allo-Groom
P	7	4P	1P	Allo-Groom
P	7	2P	3P	Allo-Groom
P	7	2P	1P	Allo-Groom
P	7	3P	4P	Allo-Groom
P	7	4P	1P	Allo-Groom
P	7	4P	3P	Allo-Groom
P	7	5P	2P	Allo-Groom
P	7	1P	3P	Allo-Groom
P	7	1P	3P	Allo-Groom
P	7	5P	4P	Allo-Groom
P	7	4P	1P	Allo-Groom
P	7	1P	3P	Allo-Groom
P	7	1P	5P	Allo-Groom
P	7	1P	3P	Allo-Groom
P	7	3P	5P	Allo-Groom
P	7	5P	3P	Allo-Groom
P	7	3P	2P	Allo-Groom
P	7	4P	2P	Allo-Groom
P	7	3P	4P	Allo-Groom
P	7	2P	1P	Allo-Groom
P	7	1P	2P	Allo-Groom
P	7	3P	1P	Allo-Groom
P	7	3P	5P	Allo-Groom
P	7	3P	1P	Allo-Groom
P	7	3P	4P	Allo-Groom
P	7	3P	1P	Allo-Groom
P	7	4P	2P	Allo-Groom
P	7	3P	4P	Allo-Groom
P	7	2P	4P	Allo-Groom
P	7	3P	2P	Allo-Groom
P	7	3P	4P	Allo-Groom
P	7	3P	2P	Allo-Groom
P	7	3P	1P	Allo-Groom
P	7	2P	1P	Allo-Groom
P	7	2P	3P	Allo-Groom
P	7	3P	5P	Allo-Groom
P	7	3P	2P	Allo-Groom
P	7	3P	1P	Allo-Groom
P	7	5P	4P	Allo-Groom
P	7	5P	4P	Allo-Groom
P	7	5P	2P	Allo-Groom
P	7	5P	4P	Allo-Groom
P	7	5P	2P	Allo-Groom
P	7	5P	4P	Allo-Groom
P	7	1P	2P	Allo-Groom
P	7	3P	2P	Allo-Groom
P	7	1P	3P	Allo-Groom
P	7	1P	2P	Allo-Groom
P	7	1P	2P	Allo-Groom
P	7	2P	1P	Allo-Groom
P	7	1P	2P	Allo-Groom
P	7	1P	2P	Allo-Groom
P	7	1P	5P	Allo-Groom
P	7	1P	5P	Allo-Groom
P	7	4P	2P	Allo-Groom
P	7	1P	2P	Allo-Groom
P	7	1P	3P	Allo-Groom
P	7	3P	4P	Allo-Groom
P	7	1P	3P	Allo-Groom
P	7	2P	3P	Allo-Groom
P	7	2P	1P	Allo-Groom
P	7	2P	3P	Allo-Groom
P	7	4P	2P	Allo-Groom
P	7	4P	5P	Allo-Groom
P	7	4P	3P	Allo-Groom
P	7	1P	4P	Allo-Groom
P	7	3P	1P	Allo-Groom
P	7	3P	5P	Allo-Groom
P	7	3P	2P	Allo-Groom
P	7	3P	2P	Allo-Groom
P	7	3P	5P	Allo-Groom
P	7	2P	4P	Allo-Groom
P	7	2P	3P	Allo-Groom
P	7	2P	4P	Allo-Groom
P	7	2P	1P	Allo-Groom
P	7	2P	1P	Allo-Groom
P	7	3P	2P	Allo-Groom
P	7	3P	2P	Allo-Groom
P	7	3P	1P	Allo-Groom
P	7	3P	2P	Allo-Groom
P	7	2P	1P	Allo-Groom
P	7	4P	1P	Allo-Groom
P	7	4P	2P	Allo-Groom
P	7	3P	2P	Allo-Groom
P	7	5P	4P	Allo-Groom
P	7	4P	2P	Allo-Groom
P	7	2P	3P	Allo-Groom
P	7	4P	3P	Allo-Groom
P	7	4P	2P	Allo-Groom
P	7	5P	4P	Allo-Groom
P	7	1P	2P	Allo-Groom
P	7	2P	5P	Allo-Groom
P	7	4P	5P	Allo-Groom
P	7	1P	4P	Allo-Groom
P	7	4P	5P	Allo-Groom
P	7	4P	2P	Allo-Groom

## Sheet: InvestigationData
Cage ID	Day	ObservationTime	ActorID	Behavior	RecipientID
A	7	05:55:32	5A	Submissive	2A
A	7	05:55:32	1A	Submissive	2A
A	7	05:55:32	4A	Submissive	2A
A	7	05:55:32	3A	Submissive	2A
A	7	05:55:43	5A	Submissive	2A
A	7	08:35:20	2A	Social Invest	5A
A	7	08:35:49	5A	Submissive	2A
A	7	08:40:23	5A	Social Invest	4A
A	7	13:50:08	3A	Social Invest	4A
A	7	13:50:25	3A	Social Invest	4A
A	7	14:25:22	3A	Submissive	2A
A	7	14:25:22	3A	Social Invest	2A
A	7	14:25:54	3A	Social Invest	1A
A	7	14:25:54	1A	Submissive	3A
A	7	15:00:04	3A	Social Invest	1A
A	7	15:00:56	1A	Submissive	2A
A	7	15:00:56	2A	Social Invest	1A
A	7	15:00:59	2A	Social Invest	3A
A	7	15:05:15	3A	Social Invest	2A
A	7	15:20:56	5A	Submissive	2A
A	7	15:20:57	5A	Submissive	2A
A	7	15:20:57	4A	Submissive	2A
A	7	15:25:48	5A	Submissive	2A
A	7	15:25:48	4A	Submissive	2A
A	7	16:10:49	3A	Social Invest	1A
A	7	16:10:54	3A	Social Invest	1A
A	7	16:35:03	5A	Social Invest	3A
A	7	16:35:15	4A	Social Invest	3A
A	7	16:40:29	3A	Social Invest	1A
D	2	01:00:32	1D	Submissive	3D
D	2	01:55:20	2D	Social Invest	1D
D	2	02:15:17	2D	Social Invest	1D
D	2	03:20:05	3D	Social Invest	1D
D	2	04:45:49	1D	Social Invest	3D
D	2	04:55:36	1D	Social Invest	2D
D	2	04:55:36	2D	Submissive	1D
D	2	04:55:38	1D	Social Invest	2D
D	2	04:55:40	2D	Submissive	1D
D	2	04:55:40	2D	Submissive	1D
D	2	05:15:42	1D	Submissive	3D
D	2	05:15:51	1D	Social Invest	2D
D	2	05:15:51	2D	Social Invest	1D
D	7	05:55:33	1D	Submissive	3D
D	7	05:55:35	2D	Submissive	3D
D	7	05:55:38	3D	Social Invest	2D
D	7	05:55:48	2D	Submissive	3D
D	7	05:55:50	2D	Submissive	3D
D	7	05:55:55	1D	Submissive	3D
D	7	06:00:54	2D	Social Invest	1D
D	7	06:05:23	1D	Submissive	3D
D	7	06:05:25	1D	Submissive	3D
D	7	06:15:00	1D	Social Invest	2D
D	7	06:20:00	3D	Social Invest	2D
D	7	06:20:53	1D	Social Invest	3D
D	7	06:20:54	1D	Submissive	3D
D	7	06:20:54	2D	Submissive	3D
D	2	06:55:55	1D	Social Invest	3D
D	2	07:10:57	3D	Social Invest	1D
D	2	07:15:09	3D	Social Invest	1D
D	2	07:25:43	1D	Submissive	3D
D	2	07:25:43	3D	Social Invest	1D
D	7	07:45:36	1D	Social Invest	2D
D	7	07:55:16	2D	Social Invest	1D
D	2	09:45:31	2D	Submissive	3D
D	2	09:45:31	2D	Social Invest	3D
D	7	09:55:38	2D	Submissive	3D
D	7	09:55:38	1D	Submissive	3D
D	7	09:55:46	1D	Social Invest	3D
D	7	09:55:50	2D	Social Invest	1D
D	2	10:25:48	3D	Social Invest	2D
D	2	11:00:53	1D	Social Invest	2D
D	2	11:00:56	2D	Social Invest	1D
D	7	11:30:05	3D	Social Invest	2D
D	7	11:30:11	3D	Social Invest	1D
D	7	11:30:21	3D	Social Invest	2D
D	2	12:50:50	3D	Social Invest	2D
D	2	12:50:50	2D	Submissive	3D
D	7	13:25:30	1D	Social Invest	3D
D	2	13:25:46	2D	Social Invest	3D
D	7	13:30:39	3D	Social Invest	1D
D	2	13:45:33	2D	Social Invest	3D
D	7	14:10:13	2D	Social Invest	3D
D	2	15:35:21	1D	Social Invest	2D
D	2	15:35:30	2D	Submissive	1D
D	7	15:40:04	3D	Social Invest	1D
D	7	15:40:06	1D	Submissive	3D
D	7	15:40:07	1D	Submissive	3D
D	7	15:40:08	1D	Submissive	3D
D	7	15:40:09	1D	Submissive	3D
D	7	15:40:11	1D	Submissive	3D
D	2	15:40:52	2D	Social Invest	3D
D	7	16:40:00	2D	Submissive	3D
D	7	16:40:00	3D	Social Invest	2D
D	2	16:40:25	3D	Social Invest
D	7	16:40:52	3D	Social Invest	1D
D	2	16:45:29	2D	Social Invest	3D
D	2	16:45:36	2D	Social Invest	3D
D	2	18:10:00	1D	Social Invest	2D
D	2	18:15:39	3D	Social Invest	1D
D	2	18:15:44	1D	Submissive	3D
D	2	18:20:15	3D	Social Invest	1D
D	2	18:20:28	2D	Submissive	3D
D	2	18:20:28	3D	Social Invest	2D
D	2	18:20:37	3D	Social Invest	1D
D	2	18:20:53	3D	Social Invest	1D
D	2	18:20:58	1D	Social Invest	3D
D	2	18:25:44	1D	Submissive	3D
D	2	18:25:44	3D	Social Invest	1D
D	2	18:30:38	1D	Submissive	3D
D	2	18:30:38	3D	Social Invest	1D
D	2	18:50:41	3D	Submissive	1D
D	2	18:50:50	1D	Social Invest	3D
D	2	18:50:50	3D	Submissive	1D
D	2	18:50:51	3D	Social Invest	1D
D	2	19:00:56	3D	Social Invest	1D
D	2	19:05:16	2D	Submissive	1D
D	2	19:05:16	1D	Social Invest	2D
D	2	19:10:02	2D	Submissive	3D
D	2	19:10:02	3D	Social Invest	2D
D	2	19:20:42	3D	Social Invest	2D
D	2	19:20:42	2D	Submissive	3D
D	2	19:25:47	3D	Social Invest	2D
D	2	20:10:18	2D	Social Invest	1D
D	2	20:10:18	1D	Social Invest	2D
D	2	20:20:45	2D	Submissive	1D
D	2	20:25:18	2D	Social Invest	3D
D	2	20:25:19	2D	Submissive	3D
D	2	20:25:19	3D	Social Invest	2D
D	2	20:25:20	2D	Submissive	3D
D	2	20:25:24	2D	Submissive	3D
D	2	20:25:24	3D	Social Invest	2D
D	2	20:25:37	2D	Submissive	3D
D	2	20:25:39	1D	Submissive	3D
D	2	20:50:15	3D	Social Invest	1D
D	2	20:55:57	1D	Submissive	3D
D	2	21:10:52	1D	Social Invest	2D
D	2	21:15:34	1D	Social Invest	2D
D	2	21:15:34	2D	Social Invest	1D
D	2	21:15:41	1D	Social Invest	2D
D	2	21:15:41	2D	Submissive	1D
D	2	21:30:19	1D	Submissive	3D
D	2	21:30:32	3D	Submissive	1D
D	2	21:30:54	2D	Social Invest	1D
D	2	22:30:07	1D	Submissive	3D
D	2	22:30:07	2D	Submissive	3D
D	2	23:20:02	1D	Submissive	3D
D	2	23:20:02	3D	Social Invest	1D
D	2	23:20:08	1D	Submissive	3D
D	2	23:20:10	1D	Submissive	3D
D	2	23:25:48	3D	Social Invest	1D
D	2	23:25:48	1D	Submissive	3D
D	2	23:35:04	2D	Social Invest	1D
D	2	23:35:04	1D	Submissive	2D
D	2	23:50:11	3D	Social Invest
D	2	23:50:20	1D	Submissive	3D
D	2	23:50:20	2D	Submissive	3D
D	2	23:55:00	2D	Submissive	1D
D	2	23:55:07	3D	Social Invest	1D
D	2	23:55:07	1D	Submissive	3D
E	2	00:05:14	1E	Social Invest	5E
E	2	00:10:43	3E	Submissive	1E
E	2	00:10:46	1E	Social Invest	2E
E	2	00:10:53	1E	Social Invest	2E
E	2	00:10:53	2E	Social Invest	1E
E	2	00:20:16	1E	Social Invest	2E
E	2	00:20:56	2E	Social Invest	5E
E	2	00:20:56	5E	Submissive	2E
E	2	00:25:24	5E	Social Invest	2E
E	2	00:35:24	2E	Submissive	4E
E	2	00:35:27	4E	Social Invest	2E
E	2	00:35:39	2E	Social Invest	5E
E	2	00:35:39	5E	Social Invest	2E
E	2	00:35:55	5E	Social Invest	2E
E	2	00:40:17	3E	Social Invest	4E
E	2	00:40:26	3E	Submissive	5E
E	2	00:40:34	5E	Social Invest	2E
E	2	00:40:36	2E	Submissive	5E
E	2	00:40:53	2E	Social Invest	4E
E	2	00:50:02	3E	Social Invest	1E
E	2	00:50:02	1E	Social Invest	3E
E	2	00:50:08	4E	Social Invest	1E
E	2	00:50:08	1E	Submissive	4E
E	2	00:50:22	5E	Social Invest	1E
E	2	00:55:39	1E	Submissive	4E
E	2	00:55:46	4E	Social Invest	1E
E	2	00:55:46	1E	Submissive	4E
E	2	01:45:09	3E	Social Invest	4E
E	2	01:45:57	1E	Social Invest	4E
E	2	01:55:47	1E	Social Invest	2E
E	2	01:55:52	2E	Submissive	1E
E	2	02:10:18	2E	Social Invest	4E
E	2	02:15:00	2E	Social Invest	4E
E	2	02:15:00	4E	Social Invest	2E
E	2	02:15:12	2E	Social Invest	5E
E	2	02:15:54	2E	Submissive	4E
E	2	02:15:54	4E	Social Invest	2E
E	2	02:20:54	5E	Social Invest	1E
E	2	02:20:54	1E	Social Invest	5E
E	2	02:30:01	1E	Social Invest	2E
E	2	02:30:10	3E	Social Invest	5E
E	2	02:30:49	3E	Social Invest	5E
E	2	02:30:55	4E	Social Invest	5E
E	2	02:35:03	3E	Social Invest	5E
E	2	02:40:30	5E	Social Invest	2E
E	2	02:40:38	2E	Submissive	5E
E	2	02:40:58	5E	Social Invest	2E
E	2	02:40:58	2E	Submissive	5E
E	2	02:50:15	3E	Social Invest	5E
E	2	02:50:15	5E	Social Invest	3E
E	2	02:55:49	4E	Social Invest	2E
E	2	03:00:52	3E	Social Invest	2E
E	2	03:00:52	2E	Social Invest	3E
E	2	03:05:28	4E	Social Invest	2E
E	2	03:05:28	2E	Submissive	4E
E	2	03:25:08	2E	Social Invest	4E
E	2	03:25:13	4E	Submissive	2E
E	2	03:35:45	2E	Social Invest	4E
E	2	03:35:45	4E	Social Invest	2E
E	2	03:40:12	4E	Social Invest	2E
E	2	03:40:12	2E	Submissive	4E
E	2	04:10:32	1E	Submissive	4E
E	2	04:10:32	4E	Social Invest	1E
E	2	04:15:17	3E	Submissive	1E
E	2	04:15:17	1E	Social Invest	3E
E	2	04:15:27	1E	Submissive	4E
E	2	04:15:31	5E	Submissive
E	2	04:15:48	1E	Social Invest	4E
E	2	04:20:25	3E	Social Invest	4E
E	2	04:20:28	4E	Submissive	3E
E	2	04:20:36	4E	Social Invest	1E
E	2	04:35:05	1E	Submissive
E	2	04:35:05	4E	Social Invest	5E
E	2	04:35:05	5E	Submissive	4E
E	2	04:35:08	5E	Submissive	4E
E	2	04:35:08	3E	Submissive
E	2	04:35:08	2E	Submissive
E	2	04:35:26	4E	Social Invest
E	2	04:50:43	2E	Social Invest	4E
E	2	04:55:24	4E	Social Invest	2E
E	2	04:55:24	2E	Submissive	4E
E	2	05:15:06	2E	Submissive	4E
E	2	05:15:06	4E	Social Invest	2E
E	2	05:55:28	5E	Social Invest	4E
E	2	05:55:28	5E	Submissive	4E
E	2	06:00:16	2E	Social Invest	4E
E	7	06:00:17	4E	Social Invest	2E
E	2	06:00:39	4E	Social Invest	5E
E	2	06:00:39	5E	Social Invest	4E
E	2	06:00:45	4E	Social Invest	5E
E	2	06:00:45	5E	Submissive	4E
E	2	06:05:09	5E	Submissive	4E
E	7	06:05:13	1E	Social Invest	4E
E	2	06:05:16	4E	Social Invest	5E
E	7	06:05:19	5E	Submissive
E	7	06:05:19	2E	Submissive	4E
E	7	06:05:19	3E	Submissive
E	7	06:05:19	1E	Submissive
E	7	06:05:31	2E	Submissive	4E
E	7	06:05:33	2E	Submissive	4E
E	7	06:05:35	2E	Submissive	4E
E	7	06:05:35	1E	Submissive
E	7	06:05:35	3E	Submissive
E	7	06:05:44	4E	Social Invest	2E
E	7	06:05:44	2E	Submissive	4E
E	7	06:05:46	4E	Social Invest	1E
E	7	06:05:46	1E	Submissive	4E
E	7	06:05:48	2E	Submissive
E	7	06:05:48	1E	Submissive	4E
E	7	06:05:56	4E	Social Invest	2E
E	7	06:05:56	2E	Submissive	4E
E	7	06:05:58	2E	Submissive	4E
E	2	06:10:14	2E	Submissive	4E
E	2	06:10:14	4E	Social Invest	2E
E	2	06:10:18	4E	Social Invest	2E
E	2	06:10:52	4E	Social Invest	2E
E	2	06:10:52	2E	Submissive	4E
E	7	06:15:31	3E	Submissive	4E
E	7	06:15:31	4E	Social Invest	3E
E	2	06:20:38	2E	Submissive	4E
E	2	06:20:38	4E	Social Invest	2E
E	2	06:40:25	4E	Social Invest	2E
E	2	06:40:37	1E	Submissive	4E
E	2	06:40:37	4E	Social Invest	1E
E	2	06:45:22	1E	Submissive	4E
E	7	06:55:19	4E	Social Invest	3E
E	7	06:55:19	3E	Social Invest	4E
E	7	06:55:24	3E	Submissive	4E
E	2	06:55:59	3E	Social Invest	1E
E	2	07:00:00	1E	Submissive	3E
E	2	07:05:13	4E	Social Invest	1E
E	7	07:10:36	4E	Social Invest	3E
E	7	07:10:38	3E	Submissive	4E
E	7	07:15:01	4E	Social Invest	3E
E	7	07:15:01	3E	Submissive	4E
E	7	07:15:04	3E	Submissive	4E
E	7	07:15:09	5E	Submissive	4E
E	2	07:15:25	3E	Submissive	4E
E	2	07:20:32	1E	Social Invest	4E
E	7	07:35:47	4E	Social Invest	5E
E	7	07:40:32	3E	Submissive	4E
E	7	07:40:32	4E	Social Invest	3E
E	7	07:50:31	3E	Submissive	5E
E	7	07:50:31	5E	Social Invest	3E
E	7	07:55:56	3E	Submissive	4E
E	7	08:00:49	3E	Social Invest	1E
E	7	08:00:55	1E	Submissive	4E
E	7	08:00:55	4E	Social Invest	1E
E	7	08:05:56	5E	Submissive	4E
E	7	08:20:02	5E	Social Invest	1E
E	7	08:20:06	1E	Submissive	2E
E	7	08:20:06	2E	Social Invest	1E
E	7	08:20:14	2E	Social Invest	5E
E	7	08:25:33	2E	Social Invest	1E
E	7	08:25:33	1E	Submissive	2E
E	2	09:35:56	3E	Social Invest	5E
E	2	09:35:56	5E	Social Invest	3E
E	2	09:40:30	3E	Social Invest	4E
E	2	09:40:40	4E	Submissive	3E
E	2	09:40:40	3E	Social Invest	4E
E	2	10:00:35	2E	Social Invest	4E
E	2	10:05:58	4E	Social Invest	2E
E	2	10:05:58	2E	Submissive	4E
E	2	10:35:00	2E	Submissive	4E
E	2	10:35:00	4E	Social Invest	2E
E	2	14:25:41	1E	Social Invest	3E
E	7	14:50:26	4E	Social Invest	1E
E	7	14:55:15	3E	Social Invest	4E
E	2	15:30:04	5E	Social Invest	2E
E	2	15:30:04	2E	Social Invest	5E
E	2	15:30:12	5E	Social Invest	2E
E	2	15:30:18	2E	Submissive	5E
E	2	16:25:44	1E	Social Invest	5E
E	7	16:45:57	3E	Submissive	4E
E	7	17:05:01	4E	Social Invest	5E
E	7	17:50:23	3E	Submissive	4E
E	7	17:50:41	3E	Submissive	4E
E	2	18:30:08	4E	Social Invest	5E
E	2	18:30:08	5E	Submissive	4E
E	2	18:30:15	5E	Submissive	4E
E	2	18:45:23	1E	Submissive	4E
E	2	18:55:39	2E	Social Invest	4E
E	2	19:15:12	5E	Social Invest	4E
E	2	19:15:17	4E	Social Invest	5E
E	2	19:15:22	5E	Submissive	4E
E	2	19:15:27	4E	Social Invest	5E
E	2	19:25:40	1E	Social Invest	4E
E	2	19:30:04	1E	Social Invest	4E
E	2	19:35:06	4E	Social Invest	5E
E	2	19:35:06	5E	Submissive	4E
E	2	19:35:11	5E	Submissive	4E
E	2	19:45:53	5E	Social Invest	2E
E	2	19:50:06	2E	Submissive	4E
E	2	19:50:06	4E	Social Invest	2E
E	2	20:00:00	5E	Social Invest	4E
E	2	20:10:46	4E	Social Invest	1E
E	2	20:15:37	5E	Social Invest	4E
E	2	20:30:04	2E	Social Invest	4E
E	2	20:45:08	4E	Social Invest	2E
E	2	20:45:12	4E	Social Invest	2E
E	2	20:45:52	4E	Social Invest	2E
E	2	20:45:53	4E	Social Invest	2E
E	2	20:50:34	4E	Social Invest	2E
E	2	20:50:34	2E	Submissive	4E
E	2	20:50:34	4E	Social Invest	2E
E	2	20:50:34	2E	Submissive	4E
E	2	20:50:39	2E	Submissive	4E
E	2	20:50:45	3E	Submissive	4E
E	2	20:50:45	2E	Submissive	4E
E	2	20:50:45	1E	Submissive	4E
E	2	20:50:45	4E	Social Invest	2E
E	2	20:55:36	2E	Submissive	4E
E	2	20:55:36	4E	Social Invest	2E
E	2	21:00:28	2E	Submissive	1E
E	2	21:00:28	1E	Social Invest	2E
E	2	21:10:45	5E	Social Invest	3E
E	2	21:25:10	4E	Social Invest	5E
E	2	21:25:10	5E	Social Invest	4E
E	2	21:25:17	4E	Social Invest	5E
E	2	21:25:17	5E	Submissive	4E
E	2	21:25:35	1E	Social Invest	2E
E	2	21:40:13	1E	Social Invest	4E
E	2	21:45:16	3E	Submissive	4E
E	2	21:45:16	3E	Submissive	4E
E	2	21:45:40	5E	Social Invest	1E
E	2	22:10:06	4E	Social Invest	2E
E	2	22:10:22	3E	Social Invest	4E
E	2	22:10:32	2E	Social Invest	4E
E	2	22:10:47	2E	Submissive	4E
E	2	22:10:47	4E	Social Invest	2E
E	2	22:10:55	3E	Submissive	4E
E	2	22:30:17	4E	Social Invest	5E
E	2	22:30:17	4E	Social Invest	5E
E	2	22:35:04	2E	Social Invest	4E
E	2	22:40:25	5E	Social Invest	4E
E	2	22:45:52	4E	Social Invest	2E
E	2	23:15:02	3E	Social Invest	2E
E	2	23:30:34	5E	Social Invest	4E
E	2	23:30:34	4E	Social Invest	5E
E	2	23:30:38	4E	Submissive	5E
E	2	23:35:45	5E	Social Invest	2E
E	2	23:50:28	4E	Social Invest	3E
E	2	23:55:24	4E	Social Invest	2E
E	2	23:55:24	2E	Social Invest	4E
F	2	00:20:32	3F	Social Invest	2F
F	2	01:20:03	3F	Social Invest	1F
F	2	01:20:24	2F	Submissive	3F
F	2	01:20:24	3F	Social Invest	2F
F	2	01:25:13	3F	Social Invest	1F
F	2	01:30:43	3F	Social Invest	1F
F	2	01:30:51	1F	Submissive	3F
F	2	03:20:00	1F	Submissive	3F
F	2	03:40:25	2F	Submissive	3F
F	2	03:40:25	3F	Social Invest	2F
F	2	03:40:43	2F	Social Invest	3F
F	2	04:25:11	2F	Social Invest	1F
F	2	04:25:11	1F	Submissive	2F
F	2	04:25:20	1F	Submissive	2F
F	2	04:25:20	2F	Social Invest	1F
F	2	04:25:30	1F	Submissive	2F
F	2	04:25:36	1F	Submissive	2F
F	2	04:25:45	1F	Submissive	2F
F	2	04:25:45	2F	Social Invest	1F
F	2	04:25:59	2F	Social Invest	1F
F	2	04:25:59	1F	Submissive	2F
F	2	04:45:51	1F	Submissive	3F
F	2	04:45:51	2F	Submissive
F	2	04:45:57	2F	Submissive	3F
F	7	06:00:02	1F	Submissive	3F
F	7	06:00:48	3F	Social Invest	1F
F	7	06:00:48	1F	Submissive	3F
F	7	06:00:57	1F	Submissive	3F
F	7	06:05:38	1F	Submissive	3F
F	7	06:05:39	2F	Submissive	3F
F	7	06:05:39	3F	Social Invest	2F
F	2	07:10:08	2F	Social Invest	1F
F	2	07:10:08	1F	Submissive	2F
F	2	07:10:29	2F	Social Invest	1F
F	2	07:10:29	1F	Submissive	2F
F	2	07:20:51	3F	Social Invest	1F
F	2	07:20:51	1F	Submissive	3F
F	2	07:30:47	2F	Submissive	3F
F	2	07:30:47	3F	Social Invest	2F
F	7	07:45:25	3F	Social Invest	1F
F	7	07:45:47	3F	Submissive	1F
F	7	07:45:49	1F	Social Invest	3F
F	7	07:50:57	1F	Submissive	3F
F	7	07:50:57	1F	Submissive	3F
F	7	08:45:18	2F	Social Invest	1F
F	7	08:50:18	2F	Submissive	3F
F	2	10:05:00	3F	Social Invest	1F
F	2	10:05:00	1F	Submissive	3F
F	2	10:05:07	3F	Social Invest	1F
F	2	10:05:07	1F	Submissive	3F
F	2	10:05:09	2F	Submissive	3F
F	2	11:20:40	2F	Submissive	3F
F	7	11:30:08	3F	Social Invest	2F
F	2	11:40:00	1F	Submissive	3F
F	2	11:40:00	3F	Social Invest	1F
F	2	11:40:06	3F	Social Invest	1F
F	2	11:40:06	1F	Submissive	3F
F	7	13:10:57	3F	Social Invest	1F
F	2	13:35:25	3F	Social Invest	2F
F	7	14:05:28	2F	Submissive	3F
F	7	14:05:28	1F	Submissive	3F
F	7	14:05:31	2F	Social Invest	3F
F	7	14:05:31	1F	Submissive	3F
F	7	14:05:31	2F	Submissive	3F
F	7	14:05:41	3F	Social Invest	2F
F	7	14:05:41	2F	Submissive	3F
F	2	14:10:58	1F	Social Invest	3F
F	2	14:10:58	3F	Social Invest	1F
F	7	14:20:51	3F	Social Invest	1F
F	7	14:25:04	2F	Social Invest	1F
F	7	14:50:35	2F	Social Invest	3F
F	7	15:00:12	1F	Social Invest	2F
F	2	15:00:59	3F	Social Invest	1F
F	7	15:15:01	3F	Social Invest	2F
F	2	15:35:20	1F	Submissive	3F
F	2	15:35:20	3F	Social Invest	1F
F	2	15:35:46	1F	Submissive	3F
F	2	15:55:31	2F	Submissive
F	2	15:55:31	1F	Submissive	3F
F	2	16:10:38	1F	Social Invest	3F
F	2	16:10:45	1F	Submissive	3F
F	2	16:10:47	1F	Submissive	3F
F	2	16:45:56	1F	Submissive	3F
F	2	16:45:58	3F	Social Invest	1F
F	7	16:50:14	2F	Submissive	3F
F	7	16:50:14	1F	Submissive	3F
F	7	16:50:15	1F	Submissive	3F
F	7	16:50:16	1F	Submissive	3F
F	7	16:50:21	2F	Submissive	3F
F	7	16:50:21	1F	Submissive	3F
F	7	16:50:35	3F	Social Invest	1F
F	7	16:50:35	1F	Submissive	3F
F	7	16:50:47	1F	Submissive	3F
F	7	16:50:47	2F	Submissive	3F
F	2	16:55:10	3F	Social Invest	1F
F	2	16:55:10	1F	Submissive	3F
F	2	16:55:55	2F	Submissive	3F
F	2	16:55:55	3F	Social Invest	2F
F	2	17:05:09	2F	Submissive	3F
F	2	17:05:12	1F	Submissive
F	2	17:05:12	2F	Submissive	3F
F	2	17:20:05	3F	Social Invest	2F
F	2	17:20:05	2F	Submissive	3F
F	2	17:20:14	1F	Submissive
F	2	17:20:14	2F	Submissive	3F
F	2	17:20:37	3F	Social Invest	1F
F	2	17:20:37	1F	Submissive	3F
F	2	17:20:50	3F	Social Invest	1F
F	2	17:20:50	1F	Submissive	3F
F	2	17:20:58	1F	Submissive	3F
F	2	17:35:43	1F	Submissive	3F
F	7	17:40:28	2F	Social Invest	3F
F	7	17:40:34	2F	Social Invest	3F
F	7	17:50:07	3F	Social Invest	1F
F	7	17:50:07	1F	Submissive	3F
F	7	17:50:07	1F	Submissive	3F
F	7	17:50:23	3F	Social Invest	2F
F	7	18:00:02	3F	Social Invest	1F
F	2	18:30:24	1F	Social Invest	2F
F	2	18:50:13	3F	Social Invest	2F
F	2	18:50:35	3F	Social Invest	2F
F	2	18:50:35	2F	Submissive	3F
F	2	18:55:07	2F	Submissive	1F
F	2	18:55:24	1F	Submissive	3F
F	2	18:55:24	2F	Submissive
F	2	18:55:34	2F	Submissive	3F
F	2	18:55:34	3F	Social Invest	2F
F	2	18:55:42	1F	Submissive	3F
F	2	18:55:42	3F	Social Invest	1F
F	2	18:55:50	2F	Social Invest	3F
F	2	18:55:52	1F	Submissive	3F
F	2	19:00:44	2F	Submissive	3F
F	2	19:05:07	2F	Submissive	3F
F	2	19:05:07	1F	Submissive
F	2	19:05:13	2F	Submissive
F	2	19:05:13	1F	Submissive	3F
F	2	19:15:45	2F	Submissive	3F
F	2	19:15:45	3F	Social Invest	2F
F	2	19:15:50	1F	Submissive	2F
F	2	19:15:50	2F	Social Invest	1F
F	2	19:25:26	2F	Submissive	3F
F	2	19:25:40	1F	Submissive	3F
F	2	19:25:47	1F	Submissive	3F
F	2	19:25:47	3F	Social Invest	1F
F	2	19:30:00	1F	Submissive	3F
F	2	19:30:00	3F	Social Invest	1F
F	2	19:40:36	2F	Submissive	3F
F	2	19:40:47	1F	Social Invest	3F
F	2	19:45:41	2F	Submissive	3F
F	2	19:45:41	3F	Social Invest	2F
F	2	19:45:44	2F	Social Invest	3F
F	2	19:45:47	1F	Submissive
F	2	19:45:47	2F	Submissive	3F
F	2	19:45:49	2F	Submissive	3F
F	2	19:45:55	2F	Social Invest	1F
F	2	19:50:23	1F	Submissive
F	2	19:50:23	2F	Submissive	3F
F	2	19:50:53	2F	Social Invest	3F
F	2	21:00:11	2F	Submissive	3F
F	2	21:00:11	3F	Social Invest	2F
F	2	21:00:50	2F	Submissive	3F
F	2	21:15:12	2F	Social Invest	3F
F	2	21:15:36	3F	Social Invest	2F
F	2	21:15:36	2F	Submissive	3F
F	2	21:15:40	2F	Submissive	3F
F	2	21:15:40	3F	Social Invest	2F
F	2	21:15:47	1F	Submissive	3F
F	2	21:15:47	2F	Submissive
F	2	21:50:22	3F	Social Invest	2F
F	2	21:50:31	2F	Submissive	3F
F	2	22:00:46	1F	Submissive	3F
F	2	22:00:46	3F	Social Invest	1F
F	2	22:05:35	1F	Submissive	3F
F	2	22:05:35	3F	Social Invest	1F
F	2	22:05:56	1F	Submissive	3F
F	2	22:05:56	3F	Social Invest	1F
F	2	22:25:22	3F	Social Invest	1F
F	2	22:25:22	1F	Submissive	3F
F	2	22:30:00	2F	Submissive	3F
F	2	22:30:45	2F	Social Invest	3F
F	2	22:30:45	3F	Social Invest	2F
F	2	22:35:57	3F	Social Invest	2F
F	2	22:35:57	2F	Submissive	3F
F	2	22:45:07	2F	Submissive	3F
F	2	22:45:07	3F	Social Invest	2F
F	2	23:00:55	1F	Submissive	2F
F	2	23:00:55	2F	Social Invest	1F
F	2	23:45:35	3F	Social Invest	1F
G	2	00:00:54	4G	Social Invest	1G
G	2	00:05:00	1G	Submissive	2G
G	2	00:05:00	2G	Social Invest	1G
G	2	00:10:00	5G	Submissive	3G
G	2	00:10:00	3G	Social Invest	5G
G	2	00:10:14	2G	Social Invest	1G
G	2	00:10:14	1G	Submissive	2G
G	2	00:20:26	2G	Social Invest	1G
G	2	00:20:26	1G	Submissive	2G
G	2	00:20:34	1G	Submissive	2G
G	2	00:20:34	5G	Submissive
G	2	00:20:34	3G	Submissive
G	2	00:20:34	4G	Submissive
G	2	00:35:14	2G	Social Invest	5G
G	2	00:35:14	5G	Submissive	2G
G	2	00:35:16	2G	Social Invest	5G
G	2	00:35:16	5G	Submissive	2G
G	2	00:35:18	5G	Submissive	2G
G	2	00:35:20	3G	Submissive	2G
G	2	00:35:23	2G	Social Invest	1G
G	2	00:35:23	1G	Submissive	2G
G	2	00:40:24	4G	Social Invest	5G
G	2	00:40:29	5G	Submissive	4G
G	2	00:40:52	4G	Social Invest	5G
G	2	00:40:52	5G	Submissive	4G
G	2	00:45:44	2G	Social Invest	5G
G	2	00:45:44	5G	Submissive	2G
G	2	00:45:52	4G	Submissive	2G
G	2	00:45:52	2G	Social Invest	4G
G	2	01:10:13	2G	Social Invest	4G
G	2	01:10:31	2G	Social Invest
G	2	01:20:00	3G	Submissive	2G
G	2	01:20:00	5G	Submissive
G	2	01:20:00	2G	Social Invest	3G
G	2	01:20:04	3G	Submissive	2G
G	2	01:20:04	5G	Submissive
G	2	01:20:07	3G	Submissive	2G
G	2	01:20:07	2G	Social Invest	3G
G	2	01:20:12	2G	Social Invest	4G
G	2	01:20:12	4G	Submissive	2G
G	2	01:20:16	2G	Social Invest	3G
G	2	01:20:16	3G	Submissive	2G
G	2	01:20:21	4G	Submissive	2G
G	2	01:20:21	2G	Social Invest	4G
G	2	01:20:36	4G	Social Invest	3G
G	2	01:30:42	5G	Submissive	2G
G	2	01:30:44	5G	Submissive	2G
G	2	01:30:51	5G	Submissive	2G
G	2	01:40:43	3G	Submissive
G	2	02:10:53	2G	Social Invest	5G
G	2	02:10:53	5G	Submissive	2G
G	2	02:55:57	3G	Submissive	2G
G	2	02:55:57	2G	Social Invest	3G
G	2	03:00:01	4G	Submissive
G	2	03:00:01	3G	Submissive
G	2	03:00:01	5G	Submissive
G	2	03:00:01	1G	Submissive	2G
G	2	03:00:03	2G	Social Invest	3G
G	2	03:00:03	3G	Submissive	2G
G	2	03:00:07	2G	Social Invest	3G
G	2	03:00:07	3G	Submissive	2G
G	2	03:05:03	2G	Social Invest	1G
G	2	03:05:03	1G	Submissive	2G
G	2	03:05:55	5G	Submissive
G	2	03:05:55	4G	Submissive
G	2	03:05:55	3G	Submissive	2G
G	2	03:05:55	1G	Submissive
G	2	03:10:42	5G	Submissive	2G
G	2	03:25:23	2G	Social Invest	5G
G	2	03:25:32	5G	Submissive	2G
G	2	03:25:35	2G	Social Invest	5G
G	2	03:25:35	5G	Submissive	2G
G	2	04:15:02	4G	Social Invest	5G
G	2	04:15:29	4G	Social Invest	5G
G	2	04:20:27	3G	Submissive	2G
G	2	04:20:30	1G	Submissive
G	2	04:20:45	3G	Submissive	2G
G	2	04:20:46	2G	Social Invest	3G
G	2	04:20:46	3G	Submissive	2G
G	2	04:30:00	4G	Submissive	2G
G	2	04:50:09	2G	Social Invest	4G
G	2	04:50:09	4G	Submissive	2G
G	2	05:00:35	2G	Submissive	1G
G	2	05:15:02	2G	Social Invest	3G
G	2	05:15:58	2G	Social Invest	5G
G	2	05:15:58	5G	Submissive	2G
G	7	05:55:42	1G	Submissive	2G
G	7	05:55:44	1G	Submissive	2G
G	2	06:00:00	4G	Submissive	2G
G	2	06:00:00	2G	Social Invest	4G
G	7	06:05:01	1G	Submissive	2G
G	7	06:05:01	4G	Submissive	2G
G	7	06:05:01	3G	Submissive	2G
G	7	06:05:01	5G	Submissive	2G
G	7	06:05:03	4G	Submissive	2G
G	7	06:05:03	5G	Submissive	2G
G	7	06:05:21	1G	Submissive	2G
G	7	06:05:21	3G	Submissive	2G
G	7	06:05:21	4G	Submissive	2G
G	7	06:05:21	5G	Submissive	2G
G	2	06:05:55	4G	Submissive	2G
G	2	06:05:58	4G	Submissive	2G
G	2	06:10:18	3G	Submissive	2G
G	2	06:10:42	2G	Social Invest	1G
G	2	06:10:42	1G	Submissive	2G
G	2	06:10:51	2G	Social Invest	4G
G	2	06:10:51	4G	Submissive	2G
G	2	06:10:53	1G	Submissive	2G
G	2	06:10:53	2G	Social Invest	1G
G	7	06:15:30	2G	Social Invest	1G
G	7	06:15:30	1G	Submissive	2G
G	7	06:15:33	2G	Social Invest	1G
G	7	06:15:52	2G	Social Invest	1G
G	2	06:15:58	5G	Social Invest	3G
G	7	06:25:10	2G	Social Invest	1G
G	2	06:25:48	4G	Submissive	2G
G	2	06:25:50	2G	Social Invest	4G
G	2	06:45:37	3G	Submissive	2G
G	2	06:45:37	2G	Social Invest	3G
G	7	06:50:05	1G	Submissive	2G
G	7	06:50:26	2G	Social Invest	4G
G	2	06:50:59	3G	Submissive	2G
G	2	06:50:59	2G	Social Invest	3G
G	2	07:00:09	2G	Social Invest	5G
G	2	07:00:09	5G	Submissive	2G
G	7	07:00:13	1G	Submissive	2G
G	2	07:00:31	5G	Social Invest	2G
G	2	07:00:31	5G	Submissive	2G
G	2	07:00:31	3G	Submissive
G	2	07:00:36	3G	Submissive
G	2	07:00:36	1G	Submissive	2G
G	2	07:00:36	5G	Submissive
G	2	07:00:36	4G	Submissive
G	2	07:00:45	2G	Social Invest	4G
G	7	07:30:02	4G	Submissive	2G
G	7	07:30:02	3G	Submissive	2G
G	7	07:30:02	1G	Submissive	2G
G	7	07:40:06	1G	Submissive	2G
G	7	07:40:08	1G	Submissive	2G
G	7	07:40:08	2G	Social Invest	1G
G	2	07:45:00	2G	Social Invest	3G
G	7	08:25:19	3G	Submissive	2G
G	7	09:15:39	4G	Submissive	2G
G	7	09:15:39	5G	Submissive	2G
G	7	09:15:40	3G	Submissive	2G
G	7	09:15:40	4G	Submissive	2G
G	7	09:15:40	5G	Submissive	2G
G	7	09:25:25	2G	Social Invest	5G
G	2	09:50:15	1G	Social Invest	4G
G	2	10:00:45	3G	Social Invest	4G
G	2	10:40:59	2G	Social Invest	4G
G	2	10:50:12	2G	Social Invest	3G
G	2	10:50:12	3G	Submissive	2G
G	2	11:10:58	2G	Social Invest	1G
G	2	11:10:58	1G	Social Invest	2G
G	2	11:10:58	1G	Submissive	2G
G	7	11:20:09	1G	Social Invest	2G
G	7	11:20:16	2G	Social Invest	1G
G	2	11:20:19	1G	Social Invest	5G
G	7	11:20:31	5G	Submissive	2G
G	7	11:20:31	2G	Social Invest	5G
G	7	12:15:07	3G	Social Invest	2G
G	7	12:15:54	2G	Social Invest	3G
G	2	12:20:27	1G	Social Invest	4G
G	2	12:20:27	4G	Submissive	1G
G	2	13:00:19	2G	Social Invest	5G
G	2	13:00:19	5G	Social Invest	2G
G	2	13:00:56	1G	Submissive	2G
G	2	13:00:57	2G	Social Invest	4G
G	2	13:00:57	5G	Submissive
G	2	13:00:57	4G	Submissive	2G
G	2	13:10:07	3G	Social Invest	1G
G	2	13:10:07	1G	Social Invest	3G
G	2	13:10:21	3G	Social Invest	1G
G	2	13:10:57	3G	Social Invest	1G
G	2	13:15:03	3G	Social Invest	2G
G	7	13:30:38	2G	Social Invest	3G
G	7	13:35:01	2G	Submissive	3G
G	2	14:25:35	4G	Social Invest	2G
G	7	14:25:49	5G	Social Invest	4G
G	2	14:40:56	3G	Social Invest	5G
G	2	14:45:09	2G	Social Invest	5G
G	2	14:45:09	5G	Submissive	2G
G	2	14:50:00	3G	Social Invest	2G
G	2	14:50:09	3G	Submissive	5G
G	2	14:50:18	3G	Submissive	2G
G	2	14:50:18	3G	Social Invest	2G
G	2	14:50:20	3G	Social Invest	2G
G	7	14:50:35	3G	Social Invest	2G
G	7	14:50:44	4G	Submissive	3G
G	7	14:50:44	1G	Submissive	3G
G	7	14:50:44	5G	Submissive	3G
G	7	14:50:44	2G	Submissive	3G
G	2	14:55:23	3G	Social Invest	1G
G	2	14:55:30	1G	Submissive	3G
G	2	14:55:45	1G	Submissive	3G
G	2	14:55:45	3G	Social Invest	1G
G	2	14:55:50	1G	Submissive	3G
G	2	14:55:55	4G	Submissive
G	2	14:55:55	1G	Submissive	3G
G	2	15:00:18	2G	Submissive	1G
G	2	15:00:18	3G	Submissive
G	2	15:00:25	3G	Submissive	2G
G	2	15:00:25	2G	Social Invest	3G
G	2	15:00:30	3G	Submissive	2G
G	2	15:00:30	2G	Social Invest	3G
G	2	15:00:30	3G	Submissive	2G
G	2	15:00:35	3G	Submissive	2G
G	2	15:00:35	1G	Submissive
G	2	15:00:41	1G	Submissive	2G
G	2	15:00:41	2G	Social Invest	1G
G	7	15:05:09	2G	Social Invest	1G
G	7	15:05:11	1G	Submissive	2G
G	7	15:05:15	2G	Social Invest	1G
G	7	15:05:15	1G	Submissive
G	7	15:20:41	4G	Social Invest	2G
G	7	15:25:01	1G	Social Invest	4G
G	7	15:45:09	2G	Social Invest	4G
G	7	15:45:26	4G	Submissive	2G
G	7	15:45:27	4G	Submissive	2G
G	7	15:45:27	3G	Submissive	2G
G	7	15:45:27	1G	Submissive	2G
G	7	15:45:27	5G	Submissive	2G
G	7	15:45:42	2G	Social Invest	5G
G	7	15:45:42	5G	Submissive	2G
G	7	15:50:25	2G	Social Invest	1G
G	2	17:10:18	2G	Social Invest	3G
G	2	17:10:35	2G	Social Invest	3G
G	7	17:10:52	2G	Social Invest	3G
G	7	17:15:04	2G	Social Invest	5G
G	2	17:15:55	2G	Social Invest	4G
G	7	17:20:50	2G	Social Invest	5G
G	2	17:30:00	4G	Social Invest	5G
G	2	17:30:16	4G	Social Invest	3G
G	2	17:30:16	3G	Social Invest	4G
G	7	17:35:08	2G	Social Invest	1G
G	2	17:35:20	4G	Social Invest	1G
G	2	17:35:20	1G	Social Invest	4G
G	2	17:35:44	1G	Submissive	4G
G	2	17:35:44	4G	Social Invest	1G
G	2	17:35:46	1G	Social Invest	4G
G	2	17:45:06	4G	Social Invest	2G
G	2	17:45:06	2G	Social Invest	4G
G	7	17:50:13	4G	Submissive	1G
G	7	17:50:38	1G	Submissive	2G
G	7	17:50:38	5G	Submissive	2G
G	7	17:50:38	3G	Submissive	2G
G	2	17:50:38	1G	Submissive	2G
G	7	17:50:38	4G	Submissive	2G
G	2	17:50:38	2G	Social Invest	1G
G	7	17:50:41	5G	Submissive	2G
G	7	17:50:41	1G	Submissive	2G
G	7	17:50:41	3G	Submissive	2G
G	7	17:50:41	4G	Submissive	2G
G	7	17:50:42	2G	Social Invest	1G
G	7	17:50:55	2G	Social Invest	4G
G	7	17:50:57	4G	Submissive	2G
G	7	17:50:57	3G	Submissive	2G
G	7	17:50:57	5G	Submissive	2G
G	7	17:50:57	1G	Submissive	2G
G	7	17:55:02	5G	Submissive	2G
G	7	17:55:02	3G	Submissive	2G
G	7	17:55:02	4G	Submissive	2G
G	7	17:55:03	1G	Submissive	2G
G	7	17:55:03	3G	Submissive	2G
G	7	17:55:03	5G	Submissive	2G
G	7	17:55:03	4G	Submissive	2G
G	7	17:55:04	1G	Submissive	2G
G	7	17:55:06	1G	Submissive	2G
G	7	17:55:07	1G	Submissive	2G
G	7	17:55:08	5G	Submissive	2G
G	7	17:55:08	1G	Submissive	2G
G	7	17:55:08	3G	Submissive	2G
G	7	17:55:08	4G	Submissive	2G
G	7	17:55:09	1G	Submissive	2G
G	7	17:55:13	2G	Social Invest	1G
G	7	17:55:31	2G	Social Invest	1G
G	7	17:55:36	1G	Submissive	2G
G	7	17:55:37	1G	Submissive	2G
G	7	17:55:37	2G	Social Invest	1G
G	7	17:55:38	1G	Submissive	2G
G	7	17:55:40	1G	Submissive	2G
G	7	17:55:41	2G	Social Invest	1G
G	7	17:55:41	1G	Submissive	2G
G	7	17:55:45	1G	Submissive	2G
G	2	18:05:20	2G	Social Invest	4G
G	2	18:10:03	2G	Social Invest	4G
G	2	18:10:03	4G	Submissive	2G
G	2	18:10:11	4G	Submissive	2G
G	2	18:10:11	2G	Social Invest	4G
G	2	18:10:35	2G	Social Invest	4G
G	2	18:10:42	4G	Social Invest	2G
G	2	18:10:44	2G	Social Invest	4G
G	2	18:15:00	4G	Submissive	2G
G	2	18:15:00	2G	Social Invest	4G
G	2	18:15:00	3G	Submissive
G	2	18:15:00	5G	Submissive
G	2	18:15:02	2G	Social Invest	3G
G	2	18:15:06	4G	Submissive
G	2	18:15:06	3G	Submissive	2G
G	2	18:15:08	3G	Submissive	2G
G	2	18:15:08	5G	Submissive
G	2	18:15:10	2G	Social Invest	3G
G	2	18:15:10	3G	Submissive	2G
G	2	18:15:12	2G	Social Invest	3G
G	2	18:15:12	3G	Submissive	2G
G	2	18:40:00	4G	Social Invest	2G
G	2	18:45:44	4G	Submissive	2G
G	2	18:45:44	2G	Social Invest	4G
G	2	18:45:50	3G	Submissive	2G
G	2	18:45:50	2G	Social Invest	3G
G	2	18:45:57	4G	Submissive	2G
G	2	18:45:57	2G	Social Invest	4G
G	2	18:50:00	2G	Social Invest	3G
G	2	18:50:04	2G	Social Invest	4G
G	2	19:30:02	5G	Submissive	2G
G	2	19:30:06	5G	Submissive	2G
G	2	19:50:59	2G	Social Invest	3G
G	2	19:55:00	3G	Social Invest	4G
G	2	19:55:00	1G	Social Invest	4G
G	2	19:55:19	3G	Social Invest	4G
G	2	19:55:28	3G	Social Invest	5G
G	2	19:55:36	5G	Social Invest	4G
G	2	19:55:36	4G	Submissive	5G
G	2	19:55:47	3G	Social Invest	1G
G	2	19:55:47	1G	Submissive	3G
G	2	19:55:51	3G	Social Invest	5G
G	2	20:05:12	5G	Social Invest	4G
G	2	20:10:10	2G	Social Invest	5G
G	2	20:10:27	2G	Social Invest	5G
G	2	20:10:27	5G	Submissive	2G
G	2	20:10:35	2G	Social Invest	5G
G	2	20:10:35	5G	Submissive	2G
G	2	20:10:52	3G	Submissive	2G
G	2	20:10:52	2G	Social Invest	3G
G	2	20:15:54	2G	Social Invest	4G
G	2	20:35:00	1G	Social Invest	2G
G	2	20:35:03	4G	Submissive	1G
G	2	20:35:03	1G	Social Invest	4G
G	2	20:35:05	1G	Social Invest	2G
G	2	20:35:11	1G	Social Invest	4G
G	2	20:35:11	4G	Submissive	1G
G	2	20:35:17	4G	Submissive	1G
G	2	20:35:20	1G	Social Invest	4G
G	2	20:35:20	4G	Submissive	1G
G	2	20:35:31	1G	Social Invest	3G
G	2	20:35:38	1G	Social Invest	2G
G	2	20:35:50	1G	Social Invest	4G
G	2	20:35:52	4G	Submissive	1G
G	2	20:55:04	1G	Social Invest	5G
G	2	20:55:50	5G	Submissive	1G
G	2	20:55:53	1G	Social Invest	5G
G	2	21:00:00	2G	Social Invest	5G
G	2	21:00:04	1G	Submissive	2G
G	2	21:00:22	2G	Social Invest	5G
G	2	21:00:22	5G	Submissive	2G
G	2	21:05:14	5G	Submissive	2G
G	2	21:10:09	2G	Social Invest	3G
G	2	21:10:09	3G	Social Invest	2G
G	2	21:10:41	3G	Social Invest	5G
G	2	21:15:10	2G	Social Invest	5G
G	2	21:15:10	5G	Submissive	2G
G	2	21:25:35	4G	Submissive	1G
G	2	21:25:35	1G	Social Invest	4G
G	2	21:55:44	5G	Social Invest	1G
G	2	22:25:54	5G	Submissive	3G
G	2	22:25:54	3G	Social Invest	5G
G	2	22:35:11	5G	Social Invest	3G
G	2	22:35:30	5G	Submissive	3G
G	2	22:35:30	3G	Social Invest	5G
G	2	22:50:04	3G	Social Invest	1G
G	2	22:50:04	1G	Submissive	3G
G	2	22:50:27	3G	Social Invest	5G
G	2	22:50:27	5G	Submissive	3G
G	2	22:50:31	5G	Submissive	3G
G	2	22:50:35	3G	Social Invest	5G
G	2	22:50:35	5G	Submissive	3G
G	2	22:50:38	5G	Submissive	3G
G	2	22:50:42	5G	Social Invest	4G
G	2	22:50:42	4G	Submissive	5G
G	2	22:55:00	3G	Social Invest	4G
G	2	23:00:02	3G	Submissive	2G
G	2	23:00:02	2G	Social Invest	3G
G	2	23:00:07	3G	Submissive	2G
G	2	23:00:07	2G	Social Invest	3G
G	2	23:00:10	2G	Social Invest	1G
G	2	23:00:23	4G	Submissive	2G
G	2	23:00:23	2G	Social Invest	4G
G	2	23:00:33	5G	Submissive	2G
G	2	23:00:33	2G	Social Invest	5G
G	2	23:05:23	3G	Social Invest	2G
G	2	23:05:28	3G	Submissive	2G
G	2	23:05:28	2G	Social Invest	3G
G	2	23:15:25	1G	Social Invest	4G
G	2	23:30:32	5G	Submissive	2G
G	2	23:30:32	2G	Social Invest	5G
G	2	23:30:59	2G	Social Invest	3G
G	2	23:30:59	3G	Submissive	2G
G	2	23:35:00	5G	Submissive	4G
G	2	23:40:00	1G	Social Invest	4G
G	2	23:40:00	4G	Social Invest	1G
G	2	23:40:03	4G	Social Invest	1G
G	2	23:40:26	4G	Social Invest	2G
G	2	23:40:34	2G	Social Invest	1G
G	2	23:40:34	1G	Submissive	2G
G	2	23:45:43	1G	Submissive	2G
G	2	23:55:04	1G	Submissive	2G
G	2	23:55:05	4G	Submissive	2G
G	2	23:55:06	3G	Submissive	2G
G	2	23:55:06	2G	Social Invest	3G
G	2	23:55:07	3G	Submissive	2G
G	2	23:55:07	4G	Submissive
G	2	23:55:42	3G	Social Invest	5G
G	2	23:55:42	5G	Social Invest	3G
H	2	00:05:51	1H	Social Invest	2H
H	2	00:05:51	2H	Social Invest	1H
H	2	00:20:47	3H	Submissive	2H
H	2	00:20:47	2H	Social Invest	3H
H	2	00:20:55	2H	Social Invest	3H
H	2	00:20:55	3H	Submissive	2H
H	2	02:35:06	3H	Submissive
H	2	02:35:06	2H	Submissive	1H
H	2	02:35:09	3H	Submissive	1H
H	2	02:35:09	2H	Submissive	1H
H	2	02:45:03	1H	Social Invest	2H
H	2	02:45:24	2H	Submissive	1H
H	2	02:45:24	1H	Social Invest	2H
H	2	02:45:59	2H	Submissive	1H
H	2	02:45:59	1H	Social Invest	2H
H	2	02:50:02	2H	Submissive	1H
H	2	02:50:02	1H	Social Invest	2H
H	2	03:15:27	1H	Social Invest	2H
H	2	03:15:30	2H	Submissive	1H
H	2	03:15:30	3H	Submissive
H	2	03:15:43	2H	Submissive	1H
H	2	03:15:43	1H	Social Invest	2H
H	2	03:20:07	1H	Social Invest	2H
H	2	03:20:07	2H	Social Invest	1H
H	2	03:50:15	3H	Submissive	1H
H	2	03:50:15	1H	Social Invest	3H
H	2	04:10:11	1H	Social Invest	2H
H	2	04:10:15	2H	Submissive	1H
H	2	04:10:17	3H	Submissive
H	2	04:10:17	2H	Submissive	1H
H	2	04:10:22	2H	Submissive	1H
H	2	04:10:22	3H	Submissive
H	2	04:10:27	2H	Submissive	1H
H	2	04:10:27	1H	Social Invest	2H
H	2	04:10:30	1H	Social Invest	3H
H	2	04:10:30	3H	Submissive	1H
H	2	04:45:47	3H	Social Invest
H	7	05:55:17	3H	Submissive	1H
H	2	06:00:38	1H	Social Invest	2H
H	2	06:00:38	2H	Submissive	1H
H	7	06:15:11	3H	Submissive	1H
H	7	06:15:11	1H	Social Invest	3H
H	7	08:05:30	1H	Social Invest	3H
H	7	08:05:30	3H	Submissive	1H
H	7	08:05:40	2H	Submissive	1H
H	2	08:05:44	3H	Social Invest	1H
H	2	08:10:30	3H	Social Invest	1H
H	2	08:10:30	3H	Submissive	1H
H	2	11:45:11	2H	Social Invest	3H
H	2	11:45:11	3H	Social Invest	2H
H	7	12:45:24	3H	Submissive	1H
H	7	12:50:28	2H	Submissive
H	7	12:50:28	3H	Submissive	1H
H	7	12:50:30	3H	Submissive	1H
H	7	12:50:35	2H	Submissive	1H
H	7	12:50:37	3H	Submissive
H	7	12:50:37	2H	Submissive	1H
H	7	12:50:40	3H	Submissive	1H
H	7	12:50:40	2H	Submissive	1H
H	7	12:50:41	2H	Submissive	1H
H	7	13:00:20	3H	Submissive	1H
H	7	13:35:02	1H	Social Invest	2H
H	7	13:35:26	1H	Social Invest	2H
H	7	13:35:26	2H	Submissive	1H
H	7	13:45:23	2H	Submissive	1H
H	7	13:45:46	2H	Social Invest	3H
H	7	14:45:37	3H	Social Invest	2H
H	7	15:00:26	2H	Social Invest	1H
H	7	15:25:00	2H	Submissive	1H
H	7	15:25:00	1H	Social Invest	2H
H	7	15:35:58	1H	Social Invest	2H
H	7	15:35:58	2H	Submissive	1H
H	7	16:40:28	3H	Submissive	1H
H	7	16:40:57	1H	Social Invest	3H
H	7	16:45:08	3H	Submissive	1H
H	2	18:25:12	3H	Social Invest	1H
H	2	18:25:12	1H	Social Invest	3H
H	2	18:30:16	1H	Social Invest	3H
H	2	18:30:19	3H	Submissive	1H
H	2	18:30:19	1H	Social Invest	3H
H	2	19:00:53	1H	Social Invest	3H
H	2	19:00:54	3H	Submissive	1H
H	2	19:00:56	2H	Submissive	1H
H	2	19:00:56	1H	Social Invest	2H
H	2	19:20:27	3H	Submissive	1H
H	2	19:20:54	3H	Submissive	1H
H	2	19:35:53	3H	Social Invest	1H
H	2	19:45:21	3H	Social Invest	1H
H	2	19:45:28	3H	Social Invest	1H
H	2	19:45:28	1H	Submissive	3H
H	2	19:45:31	2H	Submissive	3H
H	2	19:45:31	3H	Social Invest	2H
H	2	19:55:06	3H	Submissive	1H
H	2	20:05:21	3H	Submissive	1H
H	2	20:05:53	1H	Social Invest	2H
H	2	20:05:53	2H	Submissive	1H
H	2	20:45:47	3H	Social Invest	1H
H	2	22:10:40	2H	Social Invest	3H
H	2	22:10:40	3H	Submissive	2H
H	2	22:55:39	1H	Social Invest	2H
H	2	22:55:39	2H	Social Invest	1H
H	2	23:00:06	1H	Submissive	2H
H	2	23:00:06	2H	Social Invest	1H
J	2	00:00:11	3J	Social Invest	2J
J	7	00:00:16	4J	Submissive	5J
J	7	00:00:16	5J	Social Invest	4J
J	7	00:00:44	5J	Social Invest	4J
J	7	00:00:44	4J	Submissive	5J
J	7	00:35:28	3J	Submissive	1J
J	7	00:35:28	1J	Social Invest	3J
J	2	00:35:55	3J	Social Invest	4J
J	2	00:45:02	1J	Social Invest
J	7	01:05:48	4J	Social Invest	2J
J	2	01:55:27	5J	Social Invest	1J
J	2	01:55:46	5J	Social Invest	4J
J	2	01:55:56	1J	Social Invest	5J
J	7	03:10:00	4J	Submissive	2J
J	7	03:10:00	2J	Social Invest	4J
J	2	03:10:31	5J	Social Invest	2J
J	2	03:10:36	1J	Submissive
J	2	03:10:36	2J	Submissive	5J
J	2	03:15:25	1J	Submissive	5J
J	2	03:15:25	5J	Social Invest	1J
J	2	03:15:57	1J	Social Invest	2J
J	2	03:20:36	5J	Social Invest	3J
J	2	03:30:09	5J	Social Invest	4J
J	2	03:30:09	4J	Submissive	5J
J	2	03:30:14	5J	Social Invest	4J
J	2	03:30:14	4J	Submissive	5J
J	2	03:35:40	1J	Submissive	5J
J	2	03:35:40	5J	Social Invest	1J
J	2	03:35:55	5J	Social Invest	2J
J	7	03:40:31	5J	Social Invest	2J
J	2	03:50:50	5J	Social Invest	4J
J	2	03:50:50	4J	Submissive	5J
J	7	03:55:39	3J	Submissive	1J
J	7	03:55:39	1J	Social Invest	3J
J	2	04:05:01	1J	Submissive	5J
J	2	04:05:01	5J	Social Invest	1J
J	2	04:10:11	1J	Social Invest	5J
J	2	04:15:48	4J	Submissive	5J
J	2	04:15:53	1J	Submissive
J	2	04:25:04	4J	Submissive	5J
J	2	04:25:04	2J	Submissive	5J
J	2	04:25:21	5J	Social Invest	4J
J	2	04:25:28	4J	Submissive	5J
J	2	04:45:24	1J	Social Invest	2J
J	2	04:45:27	5J	Social Invest	2J
J	2	04:45:27	2J	Submissive	5J
J	2	04:45:38	5J	Submissive	2J
J	7	04:50:00	3J	Submissive	5J
J	7	04:50:03	2J	Submissive	5J
J	2	04:50:09	3J	Social Invest	4J
J	2	04:50:31	1J	Submissive	5J
J	2	04:50:34	5J	Social Invest	3J
J	2	04:50:39	3J	Submissive	5J
J	7	04:50:40	3J	Submissive	1J
J	7	04:50:40	1J	Social Invest	3J
J	7	04:50:43	2J	Social Invest	5J
J	7	04:50:43	5J	Social Invest	2J
J	7	04:55:19	2J	Social Invest	3J
J	2	05:00:54	5J	Social Invest	4J
J	2	05:05:29	5J	Social Invest	1J
J	2	05:05:29	1J	Submissive	5J
J	2	05:10:00	3J	Submissive	5J
J	2	05:10:00	5J	Social Invest	3J
J	2	05:10:03	4J	Submissive	5J
J	2	05:10:07	5J	Social Invest	3J
J	2	05:10:10	4J	Submissive	5J
J	2	05:10:29	5J	Social Invest	1J
J	2	05:10:29	4J	Submissive	5J
J	2	05:10:29	1J	Submissive	5J
J	7	05:25:54	3J	Social Invest	2J
J	7	05:45:00	5J	Social Invest	4J
J	7	05:45:00	4J	Submissive	5J
J	7	05:45:12	4J	Submissive	5J
J	7	05:45:57	4J	Social Invest	5J
J	7	05:50:20	4J	Submissive	5J
J	7	05:50:22	2J	Submissive	5J
J	7	05:50:28	1J	Submissive	5J
J	7	05:50:34	5J	Social Invest	1J
J	7	05:50:36	4J	Submissive	5J
J	7	05:50:41	2J	Submissive	5J
J	7	05:50:42	5J	Social Invest	1J
J	7	05:50:42	1J	Submissive	5J
J	2	05:55:01	3J	Social Invest	1J
J	2	06:00:00	1J	Social Invest	2J
J	2	06:15:53	1J	Submissive	5J
J	2	06:15:53	5J	Social Invest	1J
J	7	06:45:41	3J	Social Invest	5J
J	7	06:45:41	5J	Submissive	3J
J	7	06:50:40	1J	Submissive	2J
J	7	06:50:40	2J	Social Invest	1J
J	7	07:10:59	2J	Social Invest	4J
J	2	07:15:54	5J	Social Invest	4J
J	2	07:20:55	4J	Submissive	5J
J	2	07:20:55	5J	Social Invest	4J
J	7	07:25:20	5J	Social Invest	3J
J	7	07:30:02	2J	Social Invest	1J
J	7	08:10:45	1J	Social Invest	5J
J	7	08:55:07	1J	Submissive	5J
J	7	08:55:07	5J	Social Invest	1J
J	7	09:00:30	3J	Social Invest	5J
J	7	09:25:44	1J	Social Invest	2J
J	7	09:40:28	5J	Social Invest	2J
J	7	13:50:23	2J	Social Invest	3J
J	7	13:50:38	2J	Social Invest	3J
J	7	14:15:45	4J	Social Invest	5J
J	7	15:50:57	5J	Social Invest	3J
J	7	18:00:00	4J	Social Invest	2J
J	7	18:00:26	5J	Social Invest	3J
J	2	18:00:34	2J	Social Invest	5J
J	2	18:00:34	5J	Submissive	2J
J	7	18:05:22	5J	Social Invest	3J
J	2	18:05:55	2J	Submissive	5J
J	2	18:05:55	5J	Social Invest	2J
J	2	18:05:59	5J	Social Invest	2J
J	2	18:10:15	4J	Submissive	1J
J	2	18:10:15	1J	Social Invest	4J
J	7	18:15:08	5J	Social Invest	4J
J	7	18:20:47	4J	Social Invest	1J
J	7	18:20:47	1J	Submissive	4J
J	7	18:20:59	2J	Submissive	5J
J	7	18:25:28	2J	Social Invest	5J
J	2	18:30:20	2J	Social Invest	4J
J	7	18:40:24	2J	Submissive	5J
J	7	18:40:24	5J	Social Invest	2J
J	7	18:40:58	1J	Submissive	5J
J	7	18:40:58	5J	Social Invest	1J
J	2	18:45:34	2J	Social Invest	1J
J	2	18:50:10	4J	Social Invest	5J
J	2	18:50:10	5J	Social Invest	4J
J	2	18:55:04	3J	Submissive	4J
J	2	18:55:04	4J	Social Invest	3J
J	2	18:55:09	4J	Social Invest	2J
J	2	18:55:09	2J	Submissive	4J
J	2	18:55:20	2J	Social Invest	4J
J	7	18:55:25	2J	Social Invest	4J
J	2	19:00:49	5J	Social Invest	4J
J	2	19:05:24	4J	Submissive	5J
J	2	19:15:21	3J	Submissive	4J
J	2	19:20:44	1J	Submissive	5J
J	2	19:20:52	3J	Submissive
J	7	19:35:31	5J	Submissive	1J
J	7	19:35:31	1J	Social Invest	5J
J	2	19:35:33	3J	Submissive	5J
J	2	19:35:33	5J	Social Invest	3J
J	7	19:35:37	2J	Social Invest	1J
J	7	19:35:37	1J	Submissive	2J
J	7	19:40:01	5J	Submissive	1J
J	7	19:40:01	1J	Social Invest	5J
J	2	19:40:41	4J	Submissive	5J
J	2	19:40:57	5J	Social Invest	1J
J	2	19:40:57	1J	Submissive	5J
J	2	19:45:30	1J	Submissive	5J
J	2	19:45:39	1J	Submissive	5J
J	2	19:45:43	3J	Submissive
J	2	19:50:50	4J	Submissive	5J
J	2	19:55:20	3J	Social Invest	4J
J	2	19:55:31	4J	Submissive	2J
J	2	19:55:31	2J	Social Invest	4J
J	2	19:55:49	5J	Social Invest	4J
J	2	19:55:57	5J	Social Invest	4J
J	2	20:05:29	3J	Submissive	5J
J	2	20:05:29	5J	Social Invest	3J
J	2	20:10:29	5J	Social Invest	3J
J	2	20:10:29	3J	Submissive	5J
J	2	20:15:02	3J	Social Invest	5J
J	2	20:15:02	5J	Submissive	3J
J	2	20:20:37	1J	Social Invest	5J
J	2	20:20:49	3J	Submissive	5J
J	7	20:25:11	5J	Social Invest	4J
J	2	20:25:20	2J	Social Invest	3J
J	2	20:25:35	1J	Social Invest	2J
J	7	20:30:00	3J	Social Invest	4J
J	7	20:30:00	4J	Submissive	3J
J	7	20:30:51	1J	Social Invest	4J
J	7	20:30:56	4J	Submissive	1J
J	7	20:35:10	5J	Social Invest	3J
J	7	20:35:10	3J	Submissive	5J
J	7	20:35:16	3J	Submissive	5J
J	7	20:35:16	5J	Social Invest	3J
J	7	20:35:52	4J	Submissive	1J
J	7	20:35:52	1J	Social Invest	4J
J	2	20:40:57	1J	Social Invest	5J
J	2	20:40:57	5J	Submissive	1J
J	2	20:40:59	2J	Social Invest	5J
J	2	20:50:01	2J	Submissive	1J
J	2	20:50:18	4J	Submissive	5J
J	2	20:50:45	5J	Social Invest	4J
J	2	20:50:48	2J	Submissive	5J
J	7	20:50:58	2J	Social Invest	5J
J	7	20:50:58	5J	Submissive	2J
J	2	20:55:09	1J	Social Invest	5J
J	2	20:55:13	2J	Submissive	5J
J	2	20:55:32	3J	Social Invest	4J
J	2	20:55:34	4J	Submissive	3J
J	2	20:55:39	3J	Social Invest	5J
J	7	21:00:39	1J	Social Invest	4J
J	7	21:00:39	4J	Submissive	1J
J	2	21:05:06	3J	Submissive	5J
J	2	21:05:06	3J	Social Invest	5J
J	2	21:05:29	1J	Submissive	2J
J	2	21:05:29	2J	Social Invest	1J
J	7	21:05:36	2J	Submissive	5J
J	2	21:10:10	3J	Social Invest	4J
J	2	21:10:47	4J	Submissive	5J
J	2	21:15:00	3J	Social Invest	5J
J	2	21:15:09	5J	Submissive	3J
J	2	21:15:36	3J	Social Invest	4J
J	7	21:15:55	3J	Submissive	5J
J	2	21:15:58	3J	Social Invest	4J
J	2	21:35:08	5J	Submissive	1J
J	2	21:35:08	1J	Social Invest	5J
J	2	21:40:16	2J	Social Invest	5J
J	2	21:50:43	1J	Social Invest	5J
J	2	21:50:43	5J	Submissive	1J
J	7	22:00:27	2J	Social Invest	4J
J	7	22:05:26	5J	Social Invest	1J
J	2	22:05:38	5J	Social Invest	2J
J	2	22:10:36	2J	Submissive	5J
J	2	22:10:48	2J	Social Invest	5J
J	2	22:10:50	5J	Social Invest	1J
J	2	22:10:58	1J	Social Invest	5J
J	7	22:15:46	4J	Submissive	5J
J	7	22:15:49	4J	Social Invest	5J
J	7	22:15:56	4J	Submissive	5J
J	7	22:15:56	5J	Social Invest	4J
J	2	22:20:02	2J	Social Invest	4J
J	7	22:25:10	2J	Submissive	5J
J	7	22:25:10	5J	Social Invest	2J
J	2	22:30:21	5J	Social Invest	2J
J	2	22:30:53	5J	Social Invest	1J
J	2	22:30:53	1J	Submissive	5J
J	2	22:35:02	4J	Submissive	5J
J	2	22:35:04	5J	Social Invest	4J
J	2	22:35:10	4J	Submissive	5J
J	2	22:35:16	1J	Submissive	5J
J	2	22:35:16	5J	Social Invest	1J
J	2	22:35:32	5J	Social Invest	2J
J	2	22:35:34	2J	Submissive	5J
J	2	22:35:43	3J	Submissive	5J
J	2	22:35:43	5J	Social Invest	3J
J	7	22:55:14	4J	Submissive	2J
J	7	22:55:14	2J	Social Invest	4J
J	7	22:55:17	4J	Submissive	2J
J	7	22:55:17	2J	Social Invest	4J
J	7	22:55:26	2J	Submissive	4J
J	7	22:55:26	2J	Social Invest	4J
J	7	23:00:06	5J	Social Invest	2J
J	7	23:00:06	2J	Submissive	5J
J	2	23:00:08	2J	Submissive	5J
J	7	23:05:07	3J	Social Invest	5J
J	7	23:05:24	5J	Social Invest	2J
J	2	23:05:35	2J	Social Invest	3J
J	7	23:05:38	5J	Social Invest	2J
J	7	23:05:43	5J	Social Invest	3J
J	7	23:05:43	3J	Social Invest	5J
J	7	23:10:09	3J	Submissive	2J
J	2	23:15:30	4J	Submissive	5J
J	2	23:15:37	5J	Social Invest	4J
J	2	23:15:44	4J	Submissive	5J
J	2	23:15:44	5J	Social Invest	4J
J	7	23:15:53	5J	Submissive	2J
J	2	23:15:54	4J	Submissive	5J
J	2	23:15:57	5J	Social Invest	4J
J	2	23:20:12	5J	Social Invest	2J
J	2	23:20:14	2J	Submissive	5J
J	2	23:25:00	5J	Social Invest	3J
J	2	23:25:03	5J	Social Invest	2J
J	2	23:25:03	2J	Submissive	5J
J	2	23:25:06	5J	Social Invest	3J
J	7	23:25:07	5J	Submissive	2J
J	2	23:25:17	1J	Submissive	5J
J	2	23:25:21	1J	Submissive	5J
J	2	23:25:35	5J	Social Invest	2J
J	2	23:25:35	2J	Submissive	5J
J	2	23:25:36	3J	Submissive	5J
J	2	23:25:36	5J	Social Invest	3J
J	2	23:25:47	3J	Submissive	5J
J	2	23:25:48	5J	Social Invest	3J
J	2	23:25:55	5J	Social Invest	4J
J	2	23:25:58	4J	Submissive	5J
J	2	23:50:56	4J	Social Invest	2J
J	2	23:55:12	5J	Social Invest	3J
J	2	23:55:52	1J	Submissive	5J
L	7	00:45:18	2L	Submissive
L	7	00:45:18	4L	Submissive
L	7	00:45:18	1L	Submissive	3L
L	7	00:45:20	4L	Submissive	3L
L	2	00:55:21	4L	Social Invest	2L
L	2	01:05:50	1L	Social Invest	3L
L	7	01:10:25	5L	Social Invest	2L
L	7	01:10:37	2L	Submissive	5L
L	7	01:10:39	3L	Submissive	5L
L	7	01:10:39	5L	Social Invest	3L
L	2	01:10:40	3L	Submissive	1L
L	2	01:10:41	3L	Submissive	1L
L	2	01:10:43	5L	Submissive
L	2	01:10:43	2L	Submissive
L	2	01:10:43	3L	Submissive	1L
L	7	01:15:52	5L	Submissive	3L
L	7	01:15:54	4L	Submissive	3L
L	7	01:15:54	2L	Submissive
L	7	01:15:58	3L	Social Invest	1L
L	7	01:15:58	1L	Submissive	3L
L	7	01:20:53	2L	Submissive	5L
L	7	01:25:23	2L	Submissive	5L
L	7	01:25:35	2L	Submissive	5L
L	7	01:25:39	2L	Submissive	5L
L	7	01:35:12	2L	Submissive	5L
L	7	01:35:55	5L	Social Invest	1L
L	7	01:35:55	1L	Submissive	5L
L	7	01:40:15	5L	Submissive	3L
L	7	01:40:16	1L	Submissive	3L
L	7	01:40:16	2L	Submissive
L	7	01:40:17	4L	Submissive	3L
L	7	01:40:20	1L	Submissive	3L
L	7	01:40:21	2L	Submissive	3L
L	7	01:40:23	5L	Submissive
L	7	01:40:23	4L	Submissive	3L
L	7	01:40:26	2L	Submissive	3L
L	2	02:05:42	1L	Social Invest	5L
L	2	02:10:01	3L	Submissive	1L
L	2	02:10:01	4L	Submissive
L	2	02:10:05	1L	Social Invest	3L
L	2	02:10:05	3L	Submissive	1L
L	2	02:10:08	3L	Submissive	1L
L	2	02:10:10	1L	Social Invest	5L
L	2	02:10:10	5L	Submissive	1L
L	2	02:10:13	1L	Social Invest	5L
L	2	02:10:13	5L	Submissive	1L
L	2	02:10:55	4L	Submissive	1L
L	2	02:10:56	2L	Submissive	1L
L	2	02:10:57	3L	Submissive	1L
L	2	02:15:33	4L	Social Invest	1L
L	2	02:25:17	4L	Submissive	1L
L	2	02:25:17	1L	Social Invest	4L
L	2	02:25:44	1L	Social Invest	3L
L	2	02:25:44	3L	Submissive	1L
L	2	02:30:02	1L	Social Invest	3L
L	2	02:30:02	3L	Submissive	1L
L	2	02:30:07	3L	Submissive	1L
L	2	03:20:02	5L	Social Invest	4L
L	2	03:20:02	4L	Submissive	5L
L	2	03:20:06	3L	Social Invest	5L
L	2	03:20:06	5L	Submissive	3L
L	2	03:25:17	5L	Social Invest	4L
L	2	03:30:23	5L	Social Invest	4L
L	2	03:30:33	4L	Submissive	1L
L	2	03:30:36	4L	Social Invest	5L
L	2	03:30:42	4L	Social Invest	5L
L	2	03:30:42	5L	Submissive	4L
L	2	03:30:48	4L	Submissive	1L
L	2	04:00:00	4L	Submissive	1L
L	2	04:00:00	1L	Social Invest	4L
L	2	04:00:29	2L	Social Invest	1L
L	2	04:00:42	2L	Social Invest	5L
L	2	04:00:56	2L	Social Invest	1L
L	2	04:00:56	3L	Social Invest	5L
L	2	04:05:11	2L	Social Invest	1L
L	2	04:05:11	2L	Submissive	1L
L	2	04:05:14	2L	Social Invest	1L
L	2	04:05:39	4L	Social Invest	1L
L	2	04:20:07	4L	Submissive	1L
L	2	04:20:12	5L	Submissive	1L
L	2	04:20:16	2L	Submissive	1L
L	2	04:20:16	1L	Social Invest	2L
L	2	04:20:31	2L	Submissive	1L
L	2	04:20:38	4L	Submissive	1L
L	2	04:20:38	1L	Social Invest	4L
L	2	04:20:50	4L	Submissive	1L
L	2	04:20:50	2L	Submissive
L	2	04:20:52	2L	Submissive	1L
L	2	04:20:52	1L	Social Invest	2L
L	7	04:20:53	4L	Social Invest	1L
L	2	04:20:55	2L	Submissive	1L
L	2	04:20:56	5L	Submissive	1L
L	2	04:20:56	4L	Submissive
L	7	04:25:19	5L	Social Invest	1L
L	7	04:30:39	1L	Submissive	3L
L	7	04:30:40	5L	Submissive	3L
L	7	04:30:43	1L	Submissive
L	7	04:30:43	5L	Submissive	3L
L	2	04:35:14	1L	Social Invest	2L
L	2	04:35:14	2L	Submissive	1L
L	2	04:35:22	1L	Social Invest	2L
L	7	04:50:20	3L	Submissive	1L
L	7	05:00:27	4L	Submissive	3L
L	7	05:00:27	2L	Submissive
L	7	05:00:28	4L	Submissive	3L
L	7	05:00:32	4L	Social Invest	2L
L	7	05:00:32	2L	Submissive	4L
L	7	05:05:36	4L	Social Invest	1L
L	7	05:10:36	2L	Submissive	3L
L	2	05:10:36	5L	Submissive	1L
L	2	05:10:37	1L	Social Invest	3L
L	2	05:10:37	3L	Submissive	1L
L	2	05:10:49	3L	Social Invest	1L
L	2	05:10:49	1L	Social Invest	3L
L	2	05:10:56	3L	Social Invest	1L
L	2	05:15:32	3L	Submissive	5L
L	2	05:15:32	5L	Social Invest	3L
L	2	05:20:08	5L	Submissive	1L
L	2	05:20:08	1L	Social Invest	5L
L	2	05:20:16	2L	Submissive	1L
L	2	05:20:16	1L	Social Invest	2L
L	2	05:20:19	1L	Social Invest	4L
L	2	05:20:19	4L	Submissive	1L
L	2	05:20:21	1L	Social Invest	3L
L	2	05:20:21	5L	Submissive
L	2	05:20:21	3L	Submissive	1L
L	2	05:20:51	5L	Submissive	1L
L	7	05:25:07	3L	Submissive	2L
L	7	05:30:15	5L	Submissive	3L
L	7	05:30:24	5L	Submissive	3L
L	7	05:30:24	4L	Submissive
L	7	05:30:51	4L	Submissive	3L
L	2	05:45:14	1L	Social Invest	2L
L	2	05:45:14	2L	Submissive	1L
L	2	05:45:30	4L	Submissive	1L
L	2	05:45:30	1L	Social Invest	4L
L	2	05:55:36	1L	Social Invest	3L
L	2	06:15:00	2L	Submissive	1L
L	2	06:15:00	1L	Social Invest	2L
L	2	06:15:11	2L	Social Invest	1L
L	7	06:35:17	1L	Submissive	3L
L	7	06:35:17	2L	Submissive
L	7	06:35:18	2L	Submissive	3L
L	7	06:35:18	1L	Submissive
L	7	06:35:20	2L	Submissive	3L
L	7	06:35:20	1L	Submissive	3L
L	7	06:35:21	2L	Submissive	3L
L	7	06:35:23	2L	Submissive	3L
L	7	06:35:23	1L	Submissive
L	7	06:35:25	3L	Social Invest	2L
L	2	06:40:01	2L	Submissive	3L
L	2	06:40:24	5L	Submissive	3L
L	2	06:40:26	3L	Social Invest	2L
L	2	06:40:26	2L	Submissive	3L
L	2	06:40:28	1L	Submissive	3L
L	2	06:40:28	2L	Submissive	3L
L	2	06:40:41	1L	Social Invest	2L
L	2	06:40:41	2L	Submissive	1L
L	7	06:40:46	1L	Submissive	3L
L	2	06:40:48	3L	Social Invest	2L
L	2	06:40:48	2L	Submissive	3L
L	2	06:40:50	5L	Submissive	3L
L	2	06:40:52	2L	Submissive	3L
L	2	06:40:58	5L	Submissive	3L
L	7	06:55:04	1L	Submissive	3L
L	7	06:55:07	1L	Submissive	3L
L	7	06:55:08	1L	Submissive	3L
L	7	06:55:08	5L	Submissive
L	7	06:55:09	4L	Submissive	3L
L	7	06:55:09	5L	Submissive
L	7	06:55:10	5L	Submissive	3L
L	7	06:55:10	1L	Submissive
L	7	06:55:22	5L	Submissive	3L
L	7	06:55:22	4L	Submissive	3L
L	7	06:55:23	5L	Submissive	3L
L	7	06:55:23	1L	Submissive
L	7	07:10:43	5L	Social Invest	1L
L	7	07:15:10	5L	Social Invest	3L
L	7	07:20:26	1L	Submissive	5L
L	7	07:20:26	5L	Social Invest	1L
L	7	07:25:07	1L	Submissive
L	7	07:25:07	5L	Submissive	3L
L	7	07:25:09	3L	Social Invest	4L
L	7	07:25:09	4L	Submissive	3L
L	7	07:40:50	1L	Submissive
L	7	07:40:50	5L	Submissive	3L
L	2	08:00:18	4L	Submissive	1L
L	2	08:00:25	1L	Social Invest	4L
L	2	08:00:25	4L	Submissive	1L
L	2	08:00:30	4L	Social Invest	1L
L	2	08:20:16	2L	Submissive	1L
L	7	08:25:57	4L	Submissive	1L
L	2	08:50:23	2L	Social Invest	1L
L	7	09:50:18	2L	Submissive	3L
L	7	10:00:49	2L	Submissive	3L
L	7	10:00:49	3L	Social Invest	2L
L	7	10:00:50	2L	Submissive	3L
L	7	10:00:51	1L	Submissive	3L
L	7	10:00:51	2L	Submissive
L	7	10:00:53	1L	Submissive	3L
L	7	10:00:55	1L	Submissive	3L
L	7	10:00:55	5L	Submissive
L	7	10:00:55	2L	Submissive
L	2	10:25:06	5L	Social Invest	2L
L	2	10:25:22	5L	Social Invest	2L
L	7	10:55:05	4L	Social Invest	1L
L	2	11:35:47	3L	Social Invest	5L
L	7	11:55:11	5L	Social Invest	2L
L	2	12:50:00	3L	Social Invest	5L
L	2	12:50:00	5L	Submissive	3L
L	2	12:55:59	4L	Submissive	1L
L	2	12:55:59	5L	Submissive
L	2	13:00:25	3L	Social Invest	5L
L	2	13:00:25	5L	Social Invest	3L
L	7	13:05:10	1L	Social Invest	4L
L	2	13:05:49	2L	Social Invest	3L
L	2	13:05:49	3L	Social Invest	2L
L	2	13:05:57	2L	Social Invest	3L
L	2	13:10:00	2L	Social Invest	5L
L	2	13:10:00	5L	Submissive	2L
L	2	13:10:06	3L	Social Invest	5L
L	7	13:10:11	3L	Social Invest	5L
L	2	13:10:19	2L	Submissive
L	2	13:10:19	5L	Submissive	3L
L	2	13:10:19	4L	Submissive
L	2	13:10:33	5L	Submissive	3L
L	2	13:10:34	4L	Submissive	3L
L	2	13:10:40	5L	Submissive	3L
L	7	13:15:07	3L	Submissive	1L
L	2	13:15:17	2L	Submissive	1L
L	2	13:15:17	1L	Social Invest	2L
L	2	13:15:30	1L	Social Invest	2L
L	2	13:15:30	2L	Submissive	1L
L	2	13:15:37	1L	Social Invest	2L
L	2	13:15:37	2L	Submissive	1L
L	2	13:15:59	3L	Submissive	1L
L	7	13:25:24	3L	Social Invest	2L
L	7	13:25:24	2L	Submissive	1L
L	7	13:25:26	2L	Submissive	3L
L	7	13:25:27	3L	Social Invest	2L
L	7	13:45:54	5L	Submissive
L	7	13:45:54	1L	Submissive	3L
L	7	13:45:56	5L	Submissive	3L
L	2	13:55:57	1L	Social Invest	4L
L	2	14:20:59	2L	Submissive	1L
L	7	14:30:30	3L	Submissive	5L
L	7	14:30:38	3L	Social Invest	4L
L	7	14:30:38	4L	Submissive	3L
L	7	14:30:41	1L	Submissive	3L
L	7	14:30:50	1L	Submissive	3L
L	7	14:30:51	2L	Submissive	1L
L	7	14:30:54	5L	Submissive
L	7	14:30:54	2L	Submissive	3L
L	7	14:30:54	4L	Submissive
L	2	14:55:03	5L	Social Invest	1L
L	2	14:55:03	1L	Submissive	5L
L	2	14:55:08	3L	Submissive	1L
L	2	15:00:13	3L	Submissive	1L
L	2	15:00:17	3L	Submissive	1L
L	2	15:00:17	5L	Submissive
L	2	15:00:17	4L	Submissive
L	2	15:00:17	2L	Submissive
L	2	15:00:26	3L	Submissive	1L
L	2	15:00:31	1L	Submissive	2L
L	2	15:00:31	1L	Social Invest	2L
L	2	15:00:34	1L	Social Invest	4L
L	2	15:00:34	4L	Submissive	1L
L	2	15:00:38	1L	Social Invest	3L
L	2	15:00:38	3L	Submissive	1L
L	2	15:05:06	3L	Submissive	1L
L	2	15:05:09	4L	Submissive	1L
L	2	15:05:09	1L	Social Invest	4L
L	2	15:05:19	4L	Submissive	1L
L	2	15:05:19	1L	Social Invest	4L
L	7	15:50:00	1L	Submissive	3L
L	7	15:50:02	2L	Submissive
L	7	15:50:02	5L	Submissive	3L
L	7	15:50:02	4L	Submissive
L	7	15:50:13	1L	Submissive
L	7	15:50:13	5L	Submissive	3L
L	7	15:50:20	5L	Submissive
L	7	15:50:20	2L	Submissive	3L
L	7	15:50:22	1L	Submissive	3L
L	7	15:50:25	3L	Social Invest	2L
L	7	15:50:25	2L	Submissive	3L
L	7	15:50:43	1L	Submissive	3L
L	7	15:55:30	1L	Submissive	3L
L	7	16:00:40	1L	Submissive	3L
L	7	16:00:40	5L	Submissive
L	7	16:00:58	3L	Social Invest	1L
L	7	16:00:58	1L	Submissive	3L
L	2	16:10:58	2L	Submissive	5L
L	2	16:10:58	5L	Social Invest	2L
L	7	16:25:31	4L	Submissive	3L
L	7	16:25:31	1L	Submissive	3L
L	7	16:30:48	5L	Submissive	3L
L	7	16:35:52	4L	Submissive	3L
L	2	16:45:06	1L	Social Invest	5L
L	2	16:45:06	5L	Submissive	1L
L	2	17:05:04	3L	Submissive	1L
L	7	17:05:58	5L	Submissive	3L
L	7	17:15:49	2L	Submissive	3L
L	7	17:15:53	2L	Submissive	3L
L	7	17:15:53	3L	Social Invest	2L
L	2	17:20:01	2L	Submissive	1L
L	2	17:20:11	2L	Submissive	1L
L	7	17:20:18	1L	Submissive	3L
L	7	17:20:18	2L	Submissive
L	7	17:20:18	4L	Submissive
L	7	17:20:20	2L	Submissive	3L
L	7	17:20:32	2L	Submissive	3L
L	7	17:20:34	3L	Social Invest	1L
L	7	17:20:34	1L	Submissive	3L
L	2	17:30:58	3L	Submissive	1L
L	7	17:55:40	1L	Submissive	3L
L	7	18:00:09	3L	Social Invest	2L
L	7	18:00:33	3L	Submissive	1L
L	7	18:00:39	1L	Submissive	3L
L	7	18:00:39	3L	Social Invest	1L
L	2	18:00:49	4L	Submissive	1L
L	2	18:05:14	4L	Social Invest	1L
L	2	18:10:12	2L	Submissive
L	2	18:10:12	3L	Submissive	1L
L	2	18:10:12	4L	Submissive
L	2	18:10:12	5L	Submissive
L	2	18:10:15	3L	Submissive	1L
L	2	18:10:17	2L	Submissive	1L
L	2	18:10:20	5L	Submissive	1L
L	7	18:30:14	1L	Submissive
L	7	18:30:14	5L	Submissive	3L
L	7	18:30:14	4L	Submissive	3L
L	7	18:30:17	5L	Submissive	3L
L	7	18:30:17	3L	Social Invest	5L
L	7	18:30:20	3L	Social Invest	5L
L	7	18:30:20	5L	Submissive	3L
L	7	18:40:13	1L	Submissive	3L
L	7	18:40:14	1L	Submissive	3L
L	7	18:40:14	5L	Submissive
L	7	18:40:15	5L	Submissive	3L
L	7	18:40:15	2L	Submissive
L	7	18:40:22	4L	Submissive	3L
L	7	18:40:22	5L	Submissive	3L
L	7	18:40:37	1L	Submissive	3L
L	7	18:40:49	4L	Submissive	3L
L	7	18:40:49	3L	Social Invest	4L
L	7	18:45:26	1L	Submissive	3L
L	7	18:45:26	3L	Social Invest	1L
L	7	18:45:57	1L	Submissive	3L
L	7	18:50:02	3L	Social Invest	4L
L	7	18:50:02	4L	Submissive	3L
L	2	18:55:56	3L	Social Invest	2L
L	7	19:00:37	3L	Social Invest	4L
L	7	19:00:37	4L	Submissive	3L
L	7	19:00:40	4L	Submissive	3L
L	7	19:00:40	2L	Submissive
L	7	19:10:21	4L	Submissive	3L
L	7	19:10:25	1L	Submissive	3L
L	7	19:10:25	5L	Submissive	3L
L	7	19:10:25	4L	Submissive	3L
L	7	19:10:25	2L	Submissive	3L
L	7	19:10:26	4L	Submissive
L	7	19:10:26	1L	Submissive	3L
L	7	19:10:28	4L	Submissive	3L
L	7	19:10:29	2L	Submissive	3L
L	7	19:10:32	2L	Submissive
L	7	19:10:32	5L	Submissive	3L
L	7	19:25:30	1L	Submissive	3L
L	7	19:25:32	4L	Submissive	3L
L	7	19:25:33	2L	Submissive	3L
L	7	19:25:33	3L	Social Invest	2L
L	7	19:45:00	3L	Social Invest	1L
L	2	19:50:10	4L	Social Invest	1L
L	2	19:55:25	4L	Social Invest	2L
L	7	20:00:02	2L	Submissive	5L
L	7	20:00:03	2L	Submissive	3L
L	7	20:00:03	4L	Submissive	3L
L	7	20:00:07	4L	Social Invest	2L
L	7	20:00:07	2L	Submissive	4L
L	2	20:00:43	4L	Social Invest	2L
L	2	20:00:55	4L	Social Invest	1L
L	2	20:05:23	3L	Submissive	1L
L	2	20:05:23	1L	Social Invest	3L
L	7	20:05:58	1L	Social Invest	3L
L	7	20:05:58	3L	Submissive	1L
L	2	20:15:03	4L	Social Invest	3L
L	2	20:15:03	3L	Submissive	4L
L	2	20:15:40	3L	Submissive	1L
L	2	20:15:44	1L	Social Invest	3L
L	2	20:15:44	3L	Submissive	1L
L	2	20:20:01	4L	Submissive	1L
L	2	20:20:05	3L	Submissive	1L
L	2	20:20:05	1L	Social Invest	3L
L	2	20:20:39	1L	Social Invest	4L
L	2	20:25:01	3L	Submissive	4L
L	2	20:25:01	4L	Social Invest	3L
L	2	20:25:05	3L	Social Invest	4L
L	2	20:25:17	4L	Social Invest	1L
L	2	20:25:17	1L	Social Invest	4L
L	2	20:30:28	4L	Submissive	1L
L	2	20:35:09	3L	Submissive
L	2	20:35:09	2L	Submissive
L	2	20:35:09	5L	Submissive	1L
L	2	20:35:09	4L	Submissive
L	2	20:35:40	5L	Submissive	1L
L	2	20:35:55	3L	Submissive	1L
L	2	20:35:55	1L	Social Invest	3L
L	2	20:35:58	4L	Submissive	1L
L	2	20:35:58	1L	Social Invest	4L
L	2	20:40:12	4L	Submissive	1L
L	7	20:50:08	4L	Social Invest	5L
L	7	20:50:08	5L	Social Invest	4L
L	2	20:50:13	2L	Submissive	1L
L	2	20:50:16	1L	Social Invest	2L
L	2	20:50:16	2L	Submissive	1L
L	2	20:50:21	2L	Submissive	1L
L	2	20:50:21	1L	Social Invest	2L
L	2	21:00:34	2L	Submissive	1L
L	2	21:00:34	4L	Submissive
L	2	21:00:34	5L	Submissive
L	2	21:00:34	3L	Submissive
L	2	21:00:42	5L	Submissive	1L
L	2	21:00:42	1L	Social Invest	5L
L	7	21:10:28	1L	Submissive	3L
L	7	21:10:41	3L	Social Invest	1L
L	7	21:10:41	1L	Submissive	3L
L	7	21:10:48	1L	Submissive	3L
L	7	21:10:50	1L	Submissive	3L
L	2	21:15:00	3L	Submissive	1L
L	2	21:20:23	1L	Social Invest	3L
L	2	21:20:44	3L	Submissive	1L
L	2	21:30:58	5L	Social Invest	4L
L	2	21:45:31	2L	Social Invest	5L
L	2	21:45:36	5L	Social Invest	2L
L	7	21:50:27	2L	Submissive	3L
L	7	21:55:09	2L	Submissive	5L
L	7	21:55:09	5L	Social Invest	2L
L	7	21:55:18	2L	Submissive	5L
L	7	21:55:18	5L	Social Invest	2L
L	2	21:55:49	4L	Submissive	1L
L	2	21:55:49	1L	Social Invest	4L
L	2	21:55:55	4L	Submissive	1L
L	7	22:05:11	5L	Social Invest	2L
L	2	22:10:29	4L	Social Invest	1L
L	2	22:10:32	4L	Submissive	1L
L	2	22:10:33	2L	Submissive
L	2	22:10:33	4L	Submissive	1L
L	2	22:10:56	4L	Social Invest	2L
L	7	22:25:28	5L	Social Invest	1L
L	7	22:25:36	5L	Social Invest	1L
L	7	22:30:25	5L	Submissive	1L
L	7	22:30:25	1L	Social Invest	5L
L	7	22:30:34	5L	Submissive	1L
L	7	22:30:34	1L	Social Invest	5L
L	7	22:40:25	4L	Submissive	3L
L	7	22:40:30	1L	Submissive	3L
L	7	22:40:30	3L	Social Invest	1L
L	7	22:40:36	1L	Social Invest	4L
L	7	22:40:36	4L	Social Invest	1L
L	2	22:50:08	1L	Social Invest	3L
L	2	22:50:14	3L	Social Invest	1L
L	7	22:55:14	3L	Social Invest	2L
L	2	22:55:37	3L	Submissive	1L
L	2	22:55:37	1L	Social Invest	3L
L	2	22:55:53	3L	Submissive	1L
L	7	23:00:58	1L	Submissive	5L
L	2	23:30:00	1L	Social Invest	2L
L	2	23:30:00	2L	Submissive	1L
L	2	23:30:24	5L	Submissive	1L
L	2	23:30:30	5L	Submissive	1L
L	2	23:30:31	3L	Submissive	1L
L	2	23:30:31	1L	Social Invest	3L
L	2	23:30:34	2L	Submissive	1L
L	2	23:30:34	4L	Submissive
L	2	23:30:34	1L	Social Invest	2L
L	2	23:30:39	4L	Submissive	1L
L	2	23:30:40	4L	Submissive	1L
L	2	23:30:44	1L	Social Invest	4L
L	2	23:30:44	4L	Submissive	1L
L	2	23:30:54	1L	Social Invest	3L
L	2	23:30:54	3L	Submissive	1L
L	2	23:30:57	1L	Social Invest	2L
L	2	23:30:57	2L	Submissive	1L
L	2	23:40:18	1L	Social Invest	3L
L	2	23:40:23	3L	Submissive	1L
L	2	23:40:41	4L	Submissive
L	2	23:40:42	1L	Social Invest	4L
L	2	23:40:42	4L	Submissive	1L
L	2	23:40:48	1L	Social Invest	4L
L	2	23:40:48	4L	Submissive	1L
L	2	23:40:50	2L	Submissive	1L
L	2	23:40:55	2L	Submissive	1L
L	7	23:55:10	4L	Social Invest	3L
M	7	00:55:38	2M	Social Invest	1M
M	2	02:50:44	3M	Social Invest	1M
M	2	03:30:13	2M	Social Invest	1M
M	2	03:30:13	1M	Submissive	2M
M	2	03:50:43	2M	Social Invest	3M
M	2	04:00:00	3M	Social Invest	1M
M	2	05:20:02	3M	Social Invest	2M
M	7	05:50:41	3M	Submissive	1M
M	7	05:55:04	2M	Submissive	1M
M	7	06:00:26	2M	Social Invest	3M
M	7	06:00:35	2M	Social Invest	3M
M	7	06:00:35	3M	Submissive	2M
M	7	06:30:41	2M	Social Invest	1M
M	7	06:55:10	2M	Submissive	1M
M	7	07:30:12	2M	Submissive	1M
M	7	07:35:00	3M	Submissive	1M
M	7	07:35:05	3M	Submissive	1M
M	7	07:35:33	2M	Submissive	1M
M	2	08:10:37	3M	Submissive	1M
M	2	08:10:37	1M	Social Invest	3M
M	7	08:35:35	1M	Social Invest	3M
M	7	10:45:28	3M	Social Invest	1M
M	7	10:45:35	1M	Social Invest	3M
M	7	10:55:40	3M	Social Invest	1M
M	7	17:40:11	1M	Social Invest	2M
M	7	17:55:50	2M	Social Invest	1M
M	7	18:00:18	3M	Submissive	1M
M	7	18:40:03	2M	Social Invest	1M
M	2	18:50:03	3M	Submissive	2M
M	2	18:50:03	2M	Social Invest	3M
M	2	18:55:25	3M	Social Invest	1M
M	2	18:55:25	1M	Social Invest	3M
M	7	18:55:44	3M	Submissive	1M
M	7	18:55:44	1M	Social Invest	3M
M	7	18:55:54	2M	Social Invest	3M
M	2	19:05:01	1M	Submissive	2M
M	2	19:05:01	2M	Social Invest	1M
M	7	19:05:06	2M	Social Invest	1M
M	7	19:10:19	1M	Social Invest	3M
M	7	19:25:04	1M	Social Invest	2M
M	7	19:25:11	1M	Social Invest	2M
M	7	19:25:13	2M	Social Invest	1M
M	7	19:35:25	1M	Social Invest	2M
M	7	19:35:25	2M	Submissive	1M
M	7	19:35:44	2M	Social Invest	1M
M	7	19:55:13	2M	Social Invest	1M
M	7	19:55:14	1M	Social Invest	2M
M	7	19:55:21	2M	Submissive	1M
M	2	20:00:54	1M	Submissive	3M
M	2	20:00:54	3M	Social Invest	1M
M	2	20:05:08	1M	Social Invest	2M
M	2	20:35:21	3M	Social Invest	2M
M	2	20:35:21	2M	Submissive	3M
M	2	20:35:31	2M	Submissive	3M
M	2	20:35:31	3M	Social Invest	2M
M	2	20:35:41	2M	Submissive	3M
M	2	20:35:41	3M	Social Invest	2M
M	2	21:05:07	2M	Social Invest	3M
M	2	21:25:40	2M	Social Invest	1M
M	2	21:30:41	2M	Social Invest	1M
M	7	21:35:24	2M	Submissive	1M
M	7	21:35:42	2M	Social Invest	1M
M	2	21:35:59	2M	Social Invest	1M
M	7	21:45:30	2M	Social Invest	1M
M	7	22:10:31	2M	Social Invest	1M
M	7	22:10:50	3M	Submissive	1M
M	7	22:10:50	1M	Social Invest	3M
M	7	22:40:42	2M	Submissive	1M
M	7	22:50:18	1M	Social Invest	3M
M	7	23:20:02	3M	Submissive	1M
M	7	23:20:22	1M	Social Invest	2M
M	7	23:20:53	3M	Submissive	1M
N	2	00:00:14	4N	Social Invest	2N
N	2	00:00:16	2N	Submissive	4N
N	2	00:00:24	4N	Social Invest	2N
N	2	00:05:48	1N	Submissive	4N
N	2	00:05:48	2N	Submissive	4N
N	2	00:05:48	3N	Submissive	4N
N	2	00:05:48	5N	Submissive	4N
N	2	00:05:53	3N	Submissive	4N
N	2	00:05:53	4N	Social Invest	3N
N	2	00:10:09	4N	Social Invest	1N
N	2	00:10:09	1N	Submissive	4N
N	2	00:10:12	4N	Social Invest	5N
N	2	00:10:16	4N	Social Invest	3N
N	2	00:10:18	3N	Submissive	4N
N	2	00:10:22	3N	Submissive	4N
N	2	00:10:53	5N	Submissive	4N
N	2	00:10:53	4N	Social Invest	5N
N	2	00:10:54	5N	Submissive	4N
N	2	00:10:58	5N	Submissive	4N
N	2	00:25:09	4N	Social Invest	2N
N	2	01:00:18	2N	Social Invest	4N
N	2	01:00:23	2N	Submissive	4N
N	7	01:05:31	2N	Submissive	4N
N	7	01:05:31	4N	Social Invest	2N
N	2	01:05:56	4N	Social Invest	2N
N	2	01:05:56	2N	Submissive	4N
N	2	01:35:02	5N	Submissive	4N
N	2	01:35:02	4N	Social Invest	5N
N	2	02:40:40	4N	Social Invest	3N
N	2	02:40:40	3N	Submissive	4N
N	2	02:50:02	2N	Submissive	4N
N	2	02:50:02	4N	Social Invest	2N
N	2	03:10:00	2N	Submissive	1N
N	2	03:10:00	3N	Submissive	1N
N	2	03:10:00	5N	Submissive	1N
N	7	03:15:59	3N	Submissive	4N
N	2	03:20:12	3N	Social Invest	1N
N	2	03:20:31	3N	Social Invest	4N
N	2	03:20:46	3N	Social Invest	5N
N	7	03:30:30	4N	Social Invest	2N
N	7	03:30:48	4N	Social Invest	2N
N	7	03:40:00	2N	Submissive	4N
N	7	03:40:00	5N	Submissive	4N
N	7	03:40:00	1N	Submissive	4N
[truncated: 3,182 more rows]

## Sheet: DomianceMeasures
MouseID	CageID	Strain	GroupSize	Batch	GlickoAggScore	GlickoSubScore	Posterior PALS	PreputialRatio	FecalCount-OFM	PercentInCenter-OFM	DistanceTraveled(cm)-OFM	DarcinLFQ	TubeTest-Round1	TubeTest-Round2	TubeTest-Round3
5A	A	SJL	5	1	1927	1864	2.33	0.71	4	19.1712	7052.95	1233800000	0.25	0.5	0.3125
2A	A	SJL	5	1	2505	2601	0	0.78	8	13.2603	7264.05	2152300000	0.1875	0.25	0.3125
2D	D	SJL	3	1	1808	1812	3.33	0.88	8	21.3734	6707.79	2741700000	0.875	1	1
3D	D	SJL	3	1	2428	2585	0	1.08	4	16.4648	6113.26	2399600000	0	0	0
4E	E	C57BL/6	5	1	2583	2595	0.33	1.66	4	9.2331	5567.49	11630000000	0.25	0	0.1875
1E	E	C57BL/6	5	1	1862	1908	0	1.26	6	20.2265	4564.09	9649000000	0.875	0.75	0.5625
3F	F	SJL	3	1	2580	2660	0	1.07	4	7.34231	4154.71	2460700000	0	0	0
1F	F	SJL	3	1	1893	1764	3.33	0.54	4	10.7655	4201.46	1580500000	0.75	0.875	0.625
2G	G	SJL	5	1	2491	2638	0	1.09	1	17.0259	7379.15	1716600000	0	0	0.0625
4G	G	SJL	5	1	1853	1822	2.66	0.59	10	22.5382	5525.17	941560000	0.4375	0.625	0.6875
1H	H	C57BL/6	3	1	2595	2590	0	1.39	10	15.165	4944.47	7911300000	0.625	0.625	0.125
2H	H	C57BL/6	3	1	1792	1937	0	0.57	1	16.0427	4509.08	5940400000	0	0.125	0.375
1J	J	C57BL/6	5	2	1797	2032	0	1.18	2	6.70238	6657.45	1408400000	0.8125	0.8125	0.9375
5J	J	C57BL/6	5	2	2577	2478	0	1.64	1	2.54812	5022.07	9024100000	0.125	0.375	0.375
3L	L	SJL	5	2	2423	2428	1.66	1.06	8	14.7261	5653.31	2270800000	0.933333	0.625	0.5625
4L	L	SJL	5	2	1739	1723	2.66	0.82	4	18.5354	6136.29	1936000000	0.133333	0.25	0.375
1M	M	C57BL/6	3	2	2594	2605	0	1.14	0	12.0709	5948.86	6443000000	0	0.375	0.375
3M	M	C57BL/6	3	2	1822	1865	0	0.84	2	7.00584	8691.99	1876300000	0.625	0.125	0.25
4N	N	SJL	5	2	2495	2671	0	1.13	2	31.3354	18590.7	2394100000	0.0625	0.0625	0
3N	N	SJL	5	2	1785	1801	2	0.8	8	23.9909	16481.3	1878600000	0.25	0.25	0.3125
3O	O	SJL	3	2	1846	1874	1	0.72	3	13.2874	6380.92	2358300000	0.625	0.285714	0
1O	O	SJL	3	2	2590	2628	0	1.09	4	15.7865	5133.65	1836600000	0.625	0.5	0.5
5P	P	C57BL/6	5	2	2353	2316	0	1.3	8	11.0321	5610.47	7949200000	0.1875	0.125	0
4P	P	C57BL/6	5	2	2048	2165	0	0.68	0	11.2515	5757.73	2327800000	0.625	0.5	0.4375
2Q	Q	C57BL/6	5	3	1870	2013	0	0.78	1	20.8977	6243.64	9891400000	0.5	0.25	0.0625
5Q	Q	C57BL/6	5	3	2519	2605	0	1.16	1	25.0139	4141.9	10289000000	0.4375	0.5	0.5625
3R	R	SJL	3	3	1754	1742	0.66	0.74	4	31.031	7233.42		0.75	0.875	1
1R	R	SJL	3	3	2557	2629	1	1	6	15.4275	7453.87		0.5	0.5	0.125
1T	T	SJL	5	3	2629	2670	0	1.02	6	7.48137	6952.59	2179600000	0.5	0.6875	0.625
4T	T	SJL	5	3	1775	1782	1.33	0.64	6	15.0761	5926.05	1300000000	0.8125	0.6875	0.4375
1U	U	C57BL/6	3	3	1606	1594	0	1.29	8	11.2282	5997.64	9004900000	0.125	0.125	0
3U	U	C57BL/6	3	3	2870	3259	0	1.24	7	12.3722	4524.79	10160000000	0.625	0.625	0.5
2V	V	SJL	5	3	2625	2669	0	1.2	8	17.2259	7319.02	2423000000	0.0625	0.125	0.3125
5V	V	SJL	5	3	1774	1763	2.33	0.5	7	16.0863	6295.12	1860700000	0.6875	0.4375	0.625
4W	W	C57BL/6	5	3	2440	2405	0	0.99	1	27.5247	5908.32	10246000000	0.25	0.125	0.1875
5W	W	C57BL/6	5	3	1923	1885	0	0.83	0	9.80688	6785.91	7058700000	0.6875	1	0.8125
2X	X	SJL	3	3	1678	1763	1.33	0.82	6	16.987	5001.23	2256200000	0.625	0.75	0.75
3X	X	SJL	3	3	2565	2585	1.66	0.87	8	19.9709	6480.91	2357200000	0.75	0.75	0.75
